# Supplementary material for: Progressive cardiomyopathy with intercalated disc disorganization in a rat model of Becker dystrophy
Source: EMBO Rep. 2024 Oct 2;25(11):4898–920. doi: 10.1038/s44319-024-00249-9 (PMC11549483; doi:10.1038/s44319-024-00249-9)
Supplement: Supplementary file 2 — Source data Fig. 1 [file 44319_2024_249_MOESM2_ESM.zip]

Archive with 87 entries (81 files):
- FIG1/
- FIG1/mir.pdf
- FIG1/FIG.1I.png
- __MACOSX/FIG1/._FIG.1I.png
- FIG1/FIG.1J.xlsx
- __MACOSX/FIG1/._FIG.1J.xlsx
- FIG1/._FIG.1J.xlsx
- FIG1/._FIG.1H.xlsx
- FIG1/FIG.1E/
- FIG1/FIG.1F.xlsx
- __MACOSX/FIG1/._FIG.1F.xlsx
- FIG1/._FIG.1F.xlsx
- FIG1/FIG.1H.xlsx
- __MACOSX/FIG1/._FIG.1H.xlsx
- FIG1/._FIG.1I.png
- FIG1/FIG.1K.xlsx
- __MACOSX/FIG1/._FIG.1K.xlsx
- FIG1/._FIG.1K.xlsx
- FIG1/dys intensity.pdf
- FIG1/FIG.1B HEART.pdf
- __MACOSX/FIG1/._FIG.1B HEART.pdf
- FIG1/._FIG.1B HEART.pdf
- FIG1/FIG.1L.xlsx
- __MACOSX/FIG1/._FIG.1L.xlsx
- FIG1/._FIG.1L.xlsx
- FIG1/FIG.1G/
- FIG1/FIG.1C.xlsx
- __MACOSX/FIG1/._FIG.1C.xlsx
- FIG1/._FIG.1C.xlsx
- FIG1/FIG.1D.xlsx
- __MACOSX/FIG1/._FIG.1D.xlsx
- FIG1/._FIG.1D.xlsx
- FIG1/FIG.1E/TA BMD 745 3_c2.tif
- __MACOSX/FIG1/FIG.1E/._TA BMD 745 3_c2.tif
- FIG1/FIG.1E/._TA BMD 745 3_c2.tif
- FIG1/FIG.1E/TA DMD 239 5_c2.tif
- __MACOSX/FIG1/FIG.1E/._TA DMD 239 5_c2.tif
- FIG1/FIG.1E/._TA DMD 239 5_c2.tif
- FIG1/FIG.1E/TA WT 563 3_c2.tif
- __MACOSX/FIG1/FIG.1E/._TA WT 563 3_c2.tif
- FIG1/FIG.1E/._TA WT 563 3_c2.tif
- FIG1/FIG.1G/BMD /
- FIG1/FIG.1G/WT/
- FIG1/FIG.1G/DMD/
- FIG1/FIG.1G/BMD /BMD 2.tif
- __MACOSX/FIG1/FIG.1G/BMD /._BMD 2.tif
- FIG1/FIG.1G/BMD /._BMD 2.tif
- FIG1/FIG.1G/BMD /BMD 2_Cy5-T1.tif
- __MACOSX/FIG1/FIG.1G/BMD /._BMD 2_Cy5-T1.tif
- FIG1/FIG.1G/BMD /._BMD 2_Cy5-T1.tif
- FIG1/FIG.1G/BMD /BMD 2_DsRed-T2.tif
- __MACOSX/FIG1/FIG.1G/BMD /._BMD 2_DsRed-T2.tif
- FIG1/FIG.1G/BMD /._BMD 2_DsRed-T2.tif
- FIG1/FIG.1G/BMD /BMD 2_EGFP-T3.tif
- __MACOSX/FIG1/FIG.1G/BMD /._BMD 2_EGFP-T3.tif
- FIG1/FIG.1G/BMD /._BMD 2_EGFP-T3.tif
- FIG1/FIG.1G/BMD /OVERLAY.tiff
- __MACOSX/FIG1/FIG.1G/BMD /._OVERLAY.tiff
- FIG1/FIG.1G/BMD /._OVERLAY.tiff
- FIG1/FIG.1G/WT/WT.tif
- __MACOSX/FIG1/FIG.1G/WT/._WT.tif
- FIG1/FIG.1G/WT/._WT.tif
- FIG1/FIG.1G/WT/WT_Cy5-T1.tif
- __MACOSX/FIG1/FIG.1G/WT/._WT_Cy5-T1.tif
- FIG1/FIG.1G/WT/._WT_Cy5-T1.tif
- FIG1/FIG.1G/WT/WT_DsRed-T2.tif
- __MACOSX/FIG1/FIG.1G/WT/._WT_DsRed-T2.tif
- FIG1/FIG.1G/WT/._WT_DsRed-T2.tif
- FIG1/FIG.1G/WT/WT_EGFP-T3.tif
- __MACOSX/FIG1/FIG.1G/WT/._WT_EGFP-T3.tif
- FIG1/FIG.1G/WT/._WT_EGFP-T3.tif
- FIG1/FIG.1G/WT/OVERLAY.tiff
- FIG1/FIG.1G/DMD/DMD 6m 71.tif
- __MACOSX/FIG1/FIG.1G/DMD/._DMD 6m 71.tif
- FIG1/FIG.1G/DMD/._DMD 6m 71.tif
- FIG1/FIG.1G/DMD/DMD 6m 71_Cy5-T1.tif
- __MACOSX/FIG1/FIG.1G/DMD/._DMD 6m 71_Cy5-T1.tif
- FIG1/FIG.1G/DMD/._DMD 6m 71_Cy5-T1.tif
- FIG1/FIG.1G/DMD/DMD 6m 71_DsRed-T2.tif
- __MACOSX/FIG1/FIG.1G/DMD/._DMD 6m 71_DsRed-T2.tif
- FIG1/FIG.1G/DMD/._DMD 6m 71_DsRed-T2.tif
- FIG1/FIG.1G/DMD/DMD 6m 71_EGFP-T3.tif
- __MACOSX/FIG1/FIG.1G/DMD/._DMD 6m 71_EGFP-T3.tif
- FIG1/FIG.1G/DMD/._DMD 6m 71_EGFP-T3.tif
- FIG1/FIG.1G/DMD/._OVERLAY.tiff
- FIG1/FIG.1G/DMD/OVERLAY.tiff
- __MACOSX/FIG1/FIG.1G/DMD/._OVERLAY.tiff
