# Supplementary material for: Progressive cardiomyopathy with intercalated disc disorganization in a rat model of Becker dystrophy
Source: EMBO Rep. 2024 Oct 2;25(11):4898–920. doi: 10.1038/s44319-024-00249-9 (PMC11549483; doi:10.1038/s44319-024-00249-9)
Supplement: Supplementary file 2 — Source data Fig. 1 [file 44319_2024_249_MOESM2_ESM.zip › FIG1/FIG.1F.xlsx]

## Sheet: Sheet1
Fig.1F
	WT	BMD	DMD	WT	BMD	DMD	WT	BMD	DMD
	92.6602	33.4802	0.568045	100.123	28.8175	0.506878	102.777	25.9043	0.700117
	97.714	50.1084	0.39591	95.7462	27.1871	1.69953	100.117	21.4236	1.40023
	105.742	21.8439	0.240989	104.131	55.5657	0.465135	97.1062	27.3046	1.47025
	103.883	33.5491
