# Supplementary material for: Progressive cardiomyopathy with intercalated disc disorganization in a rat model of Becker dystrophy
Source: EMBO Rep. 2024 Oct 2;25(11):4898–920. doi: 10.1038/s44319-024-00249-9 (PMC11549483; doi:10.1038/s44319-024-00249-9)
Supplement: Supplementary file 2 — Source data Fig. 1 [file 44319_2024_249_MOESM2_ESM.zip › FIG1/FIG.1H.xlsx]

## Sheet: Sheet1
FIG.1H
	WT	BMD	DMD
	103.239	58.3624	0.653269
	102.209	58.9566	0.56469
	93.2514	62.2119	0.719703
	101.301	53.464
