# Supplementary material for: Progressive cardiomyopathy with intercalated disc disorganization in a rat model of Becker dystrophy
Source: EMBO Rep. 2024 Oct 2;25(11):4898–920. doi: 10.1038/s44319-024-00249-9 (PMC11549483; doi:10.1038/s44319-024-00249-9)
Supplement: Supplementary file 2 — Source data Fig. 1 [file 44319_2024_249_MOESM2_ESM.zip › FIG1/FIG.1K.xlsx]

## Sheet: Sheet1
FIG.1K
	WT	BMD	DMD
	1.07585	0.2	0.107496
	0.943561	0.01	0.10039
	0.980592	0.01	0.18281
