# Supplementary material for: Progressive cardiomyopathy with intercalated disc disorganization in a rat model of Becker dystrophy
Source: EMBO Rep. 2024 Oct 2;25(11):4898–920. doi: 10.1038/s44319-024-00249-9 (PMC11549483; doi:10.1038/s44319-024-00249-9)
Supplement: Supplementary file 2 — Source data Fig. 1 [file 44319_2024_249_MOESM2_ESM.zip › FIG1/FIG.1L.xlsx]

## Sheet: Sheet1
Fig.1L	mir34			mir708
	WT	BMD	DMD	WT	BMD	DMD
	0.969282	73910.2	489.291	1.11128	65313.2	19.5878
	0.977289	49403.2	408.275	1.19358	67939.3	15.2596
	1.05343	75975.3	300.846	0.933625	38341.6	7.88905
