# Supplementary material for: Progressive cardiomyopathy with intercalated disc disorganization in a rat model of Becker dystrophy
Source: EMBO Rep. 2024 Oct 2;25(11):4898–920. doi: 10.1038/s44319-024-00249-9 (PMC11549483; doi:10.1038/s44319-024-00249-9)
Supplement: Supplementary file 2 — Source data Fig. 1 [file 44319_2024_249_MOESM2_ESM.zip › FIG1/FIG.1C.xlsx]

## Sheet: Sheet1
FIG.1C
	WT	BMD	DMD
	4.59086	1.62	0.218099
	3.83636	1.87552	0.144757
	3.00071	1.98	0.153109
