# Supplementary material for: Progressive cardiomyopathy with intercalated disc disorganization in a rat model of Becker dystrophy
Source: EMBO Rep. 2024 Oct 2;25(11):4898–920. doi: 10.1038/s44319-024-00249-9 (PMC11549483; doi:10.1038/s44319-024-00249-9)
Supplement: Supplementary file 2 — Source data Fig. 1 [file 44319_2024_249_MOESM2_ESM.zip › FIG1/FIG.1D.xlsx]

## Sheet: Sheet1
FIG.1D
	WT	BMD	DMD
	3.58	1.8	0.54
	3.08	2.08	0.62
	3.73	2.4	0.77
