# Supplementary material for: Progressive cardiomyopathy with intercalated disc disorganization in a rat model of Becker dystrophy
Source: EMBO Rep. 2024 Oct 2;25(11):4898–920. doi: 10.1038/s44319-024-00249-9 (PMC11549483; doi:10.1038/s44319-024-00249-9)
Supplement: Supplementary file 3 — Source data Fig. 2 [file 44319_2024_249_MOESM3_ESM.zip]

Archive with 77 entries (73 files):
- FIG2/
- FIG2/._FIG.2D.xlsx
- FIG2/FIG.2B.xlsx
- __MACOSX/FIG2/._FIG.2B.xlsx
- FIG2/._FIG.2B.xlsx
- FIG2/FIG.2I.xlsx
- __MACOSX/FIG2/._FIG.2I.xlsx
- FIG2/FIG.2H.xlsx
- __MACOSX/FIG2/._FIG.2H.xlsx
- FIG2/._FIG.2H.xlsx
- FIG2/._FIG.2F.xlsx
- FIG2/._FIG.2I.xlsx
- FIG2/FIG.2J.xlsx
- __MACOSX/FIG2/._FIG.2J.xlsx
- FIG2/._FIG.2J.xlsx
- FIG2/FIG.2C.xlsx
- __MACOSX/FIG2/._FIG.2C.xlsx
- FIG2/FIG.2D.xlsx
- __MACOSX/FIG2/._FIG.2D.xlsx
- FIG2/FIG.2G/
- FIG2/FIG.2E/
- FIG2/._FIG.2C.xlsx
- FIG2/FIG.2F.xlsx
- __MACOSX/FIG2/._FIG.2F.xlsx
- FIG2/FIG.2A/
- FIG2/FIG.2G/DMD 3.tif
- __MACOSX/FIG2/FIG.2G/._DMD 3.tif
- FIG2/FIG.2G/WT.tif
- __MACOSX/FIG2/FIG.2G/._WT.tif
- FIG2/FIG.2G/._DMD 3.tif
- FIG2/FIG.2G/._WT.tif
- FIG2/FIG.2G/BMD 4.tif
- __MACOSX/FIG2/FIG.2G/._BMD 4.tif
- FIG2/FIG.2G/._BMD 4.tif
- FIG2/FIG.2E/dmd.tif
- __MACOSX/FIG2/FIG.2E/._dmd.tif
- FIG2/FIG.2E/._dmd.tif
- FIG2/FIG.2E/wt 562.tif
- __MACOSX/FIG2/FIG.2E/._wt 562.tif
- FIG2/FIG.2E/._wt 562.tif
- FIG2/FIG.2E/BMD.tif
- __MACOSX/FIG2/FIG.2E/._BMD.tif
- FIG2/FIG.2E/._BMD.tif
- FIG2/FIG.2A/._HE WT 12m.tif
- FIG2/FIG.2A/HE BMD 12M.tiff
- __MACOSX/FIG2/FIG.2A/._HE BMD 12M.tiff
- FIG2/FIG.2A/._HE TA BMD 6M.tif
- FIG2/FIG.2A/HE TA DMD 6m.tif
- __MACOSX/FIG2/FIG.2A/._HE TA DMD 6m.tif
- FIG2/FIG.2A/._HE TA DMD 6m.tif
- FIG2/FIG.2A/._HE TA DMD  12m.tif
- FIG2/FIG.2A/HE TA BMD 6M.tif
- __MACOSX/FIG2/FIG.2A/._HE TA BMD 6M.tif
- FIG2/FIG.2A/SR TA BMD 12M.tiff
- FIG2/FIG.2A/SR TA BMD 6M.tif
- __MACOSX/FIG2/FIG.2A/._SR TA BMD 6M.tif
- FIG2/FIG.2A/._SR TA BMD 6M.tif
- FIG2/FIG.2A/SR TA DMD 6m X20 1.tif
- __MACOSX/FIG2/FIG.2A/._SR TA DMD 6m X20 1.tif
- FIG2/FIG.2A/._SR TA DMD 6m X20 1.tif
- FIG2/FIG.2A/SR TA WT 12M.tif
- __MACOSX/FIG2/FIG.2A/._SR TA WT 12M.tif
- FIG2/FIG.2A/._SR TA WT 12M.tif
- FIG2/FIG.2A/SR TA WT 6Mtif.tif
- __MACOSX/FIG2/FIG.2A/._SR TA WT 6Mtif.tif
- FIG2/FIG.2A/._SR TA WT 6Mtif.tif
- FIG2/FIG.2A/SR TA DMD 12M.tif
- __MACOSX/FIG2/FIG.2A/._SR TA DMD 12M.tif
- FIG2/FIG.2A/._SR TA DMD 12M.tif
- FIG2/FIG.2A/HE WT 6M.tif
- __MACOSX/FIG2/FIG.2A/._HE WT 6M.tif
- FIG2/FIG.2A/._HE WT 6M.tif
- FIG2/FIG.2A/HE TA DMD  12m.tif
- __MACOSX/FIG2/FIG.2A/._HE TA DMD  12m.tif
- FIG2/FIG.2A/HE WT 12m.tif
- __MACOSX/FIG2/FIG.2A/._HE WT 12m.tif
- FIG2/FIG.2A/._HE BMD 12M.tiff
