# Supplementary material for: Progressive cardiomyopathy with intercalated disc disorganization in a rat model of Becker dystrophy
Source: EMBO Rep. 2024 Oct 2;25(11):4898–920. doi: 10.1038/s44319-024-00249-9 (PMC11549483; doi:10.1038/s44319-024-00249-9)
Supplement: Supplementary file 3 — Source data Fig. 2 [file 44319_2024_249_MOESM3_ESM.zip › FIG2/FIG.2B.xlsx]

## Sheet: Sheet1
Fig.2B
		WT				BMD				DMD
		A	B	C	D	A	B	C	D	A	B	C	D
	0-399	3.27	4.58	3.43	4.67	1.53	0.4	1.55	0.62	23.22	21.65	19.61	20.34
	400-599	0.78	3.01	0.94	0.75	1.47	0.42	1.6	0.7	7.02	10.77	9.12	9.01
	600-799	0.95	7.34	4.27	1.13	2.8	0.53	2.55	1	6.67	10.55	8.96	9.39
	800-999	1.62	8.22	7.45	1.66	6.2	1	2.5	1.1	5.72	9.3	8.48	7.88
	1000-1999	36.11	40.05	38.43	18.28	40.09	16.49	38.67	12.82	19.6	27.64	29.85	27.83
	2000-2999	29.59	19.02	18.87	23.78	20.08	9.98	24.36	7.87	11.9	9.87	12.17	12.34
	3000-4999	20.6	13.68	19.86	26.64	21.81	7.65	22.66	7.13	12.07	7.27	7.91	8.85
	5000-6999	6.33	3.83	6.01	11.89	4.74	0.87	5.2	1.65	6.4	1.92	2.53	2.68
	7000-8999	0.63	0.19	0.6	6.7	1	0.07	0.7	0.22	3.47	0.65	0.92	1.2
	9000-20000	0.12	0.06	0.15	4.51	0.27	0	0.2	0.02	3.93	0.38	0.44	0.47
