# Supplementary material for: Progressive cardiomyopathy with intercalated disc disorganization in a rat model of Becker dystrophy
Source: EMBO Rep. 2024 Oct 2;25(11):4898–920. doi: 10.1038/s44319-024-00249-9 (PMC11549483; doi:10.1038/s44319-024-00249-9)
Supplement: Supplementary file 3 — Source data Fig. 2 [file 44319_2024_249_MOESM3_ESM.zip › FIG2/FIG.2I.xlsx]

## Sheet: Sheet1
Fig.2I	6 months			12 months
	WT	BMD	DMD	WT	BMD	DMD
	1615.73	1853.04	732	2353.64	1820.3	519.26
	1881.45	1851.43	820	2009.1	1798.01	1095.53
	1584.32	1681.95	733	2277.82	1655	1134.31
	1837	1923.21	1092.97	2261.38		1005.01
	1928.5
