# Supplementary material for: Progressive cardiomyopathy with intercalated disc disorganization in a rat model of Becker dystrophy
Source: EMBO Rep. 2024 Oct 2;25(11):4898–920. doi: 10.1038/s44319-024-00249-9 (PMC11549483; doi:10.1038/s44319-024-00249-9)
Supplement: Supplementary file 3 — Source data Fig. 2 [file 44319_2024_249_MOESM3_ESM.zip › FIG2/FIG.2H.xlsx]

## Sheet: Sheet1
Fig.2H	6 months			12 months
	WT	BMD	DMD	WT	BMD	DMD
	0	0	9.42	0	0.0609708	3.13899
	0	0	6.63	0	0.0587358	2.13083
	0	0	7.45	0	0.103796	2.39135
