# Supplementary material for: Progressive cardiomyopathy with intercalated disc disorganization in a rat model of Becker dystrophy
Source: EMBO Rep. 2024 Oct 2;25(11):4898–920. doi: 10.1038/s44319-024-00249-9 (PMC11549483; doi:10.1038/s44319-024-00249-9)
Supplement: Supplementary file 3 — Source data Fig. 2 [file 44319_2024_249_MOESM3_ESM.zip › FIG2/FIG.2J.xlsx]

## Sheet: Sheet1
Fig.2J	6 months			12 months
	WT	BMD	DMD	WT	BMD	DMD
	90.2976	66.5615	60.4508	88.2852	82.1597	70.2857
	93.5058	65.5028	64.0244	90.4822	79.8491	59.0953
	94.05	67.2798	54.2292	80.5688	79.7281	51.4035
	97.0849	63.8164	53.4794	86.3297		75.9721
	96.6217
