# Supplementary material for: Progressive cardiomyopathy with intercalated disc disorganization in a rat model of Becker dystrophy
Source: EMBO Rep. 2024 Oct 2;25(11):4898–920. doi: 10.1038/s44319-024-00249-9 (PMC11549483; doi:10.1038/s44319-024-00249-9)
Supplement: Supplementary file 3 — Source data Fig. 2 [file 44319_2024_249_MOESM3_ESM.zip › FIG2/FIG.2C.xlsx]

## Sheet: Sheet1
Fig.2C
		WT				BMD				DMD
		A	B	C	D	A	B	C	D	A	B	C
	0-399	9.01	1.69	1.73	0.69	2.67	3.33	2.9	3	9.87	11.02	8.96
	400-599	2.91	1.56	2.77	0.49	2.27	4.96	2.9	3.98	12.27	13.08	12.44
	600-799	1.45	3.65	13.86	0.88	9.74	9.11	5.25	8.93	11.95	10.24	11.02
	800-999	0.87	10.03	16.88	2.18	13.81	16.7	9.5	7.8	6.92	7.83	10.71
	1000-1999	28.78	47.14	36.36	32.93	38.56	28.05	44.42	34	26.96	26.66	27.67
	2000-2999	21.51	10.68	13.33	31.8	18.41	18.76	13.56	17.75	13.19	13.55	13.07
	3000-4999	21.51	8.2	11.78	22.63	11.61	10.16	14.36	17.43	10.9	11.26	11.9
	5000-6999	7.56	8.07	2.68	5.56	2.07	4.82	5.45	5.03	6.1	5	3.16
	7000-8999	4.36	6.9	0.35	1.98	0.67	2.22	1.7	1.35	1.84	1.36	1.07
	9000-20000	2.03	2.08	0.26	0.86	0.2	1.89	0.8	0.73	0	0	0
