# Supplementary material for: Progressive cardiomyopathy with intercalated disc disorganization in a rat model of Becker dystrophy
Source: EMBO Rep. 2024 Oct 2;25(11):4898–920. doi: 10.1038/s44319-024-00249-9 (PMC11549483; doi:10.1038/s44319-024-00249-9)
Supplement: Supplementary file 3 — Source data Fig. 2 [file 44319_2024_249_MOESM3_ESM.zip › FIG2/FIG.2D.xlsx]

## Sheet: Sheet1
Fig.2D	6 months			12 months
	WT	BMD	DMD	WT	BMD	DMD
	4.23143	5.795	9.47143	1.38545	4.004	14.2289
	5.6125	5.695	9.5675	1.8275	4.51455	12.2289
	3.394	3.887	11.48	1.80714	4.014	15.7138
	3.962	5.102	10.925	4.61127	4.08909	15.1966
	3.132		15.904	2.841	3.41393	26.8268
				2.89227	3.30429	24.222
