# Supplementary material for: Progressive cardiomyopathy with intercalated disc disorganization in a rat model of Becker dystrophy
Source: EMBO Rep. 2024 Oct 2;25(11):4898–920. doi: 10.1038/s44319-024-00249-9 (PMC11549483; doi:10.1038/s44319-024-00249-9)
Supplement: Supplementary file 3 — Source data Fig. 2 [file 44319_2024_249_MOESM3_ESM.zip › FIG2/FIG.2F.xlsx]

## Sheet: Sheet1
Fig.2F	6 months			12 months
	WT	BMD	DMD	WT	BMD	DMD
	0	2.01	1.56443	0.0402438	0.136429	0.922872
	0	3.49	2.78353	0.0402412	0.487852	0.637823
	0	1.609	1.25355	0.0161713	0.404578	0.941774
		2.1
