# Supplementary material for: Progressive cardiomyopathy with intercalated disc disorganization in a rat model of Becker dystrophy
Source: EMBO Rep. 2024 Oct 2;25(11):4898–920. doi: 10.1038/s44319-024-00249-9 (PMC11549483; doi:10.1038/s44319-024-00249-9)
Supplement: Supplementary file 4 — Source data Fig. 3 [file 44319_2024_249_MOESM4_ESM.zip]

Archive with 82 entries (78 files):
- FIG3/
- FIG3/FIG.3A/
- FIG3/FIG.3D/
- FIG3/FIG.3G/
- FIG3/FIG.3B.xlsx
- __MACOSX/FIG3/._FIG.3B.xlsx
- FIG3/._FIG.3B.xlsx
- FIG3/._FIG.3C.xlsx
- FIG3/FIG.3C.xlsx
- __MACOSX/FIG3/._FIG.3C.xlsx
- FIG3/FIG.3E.xlsx
- __MACOSX/FIG3/._FIG.3E.xlsx
- FIG3/._FIG.3E.xlsx
- FIG3/FIG.3F.xlsx
- __MACOSX/FIG3/._FIG.3F.xlsx
- FIG3/._FIG.3F.xlsx
- FIG3/FIG.3H.xlsx
- __MACOSX/FIG3/._FIG.3H.xlsx
- FIG3/._FIG.3H.xlsx
- FIG3/FIG.3A/BMD 6m 743 5_Cy5-T1.tif
- __MACOSX/FIG3/FIG.3A/._BMD 6m 743 5_Cy5-T1.tif
- FIG3/FIG.3A/._BMD 6m 743 5_Cy5-T1.tif
- FIG3/FIG.3A/BMD 6m 743 5_DsRed-T2.tif
- __MACOSX/FIG3/FIG.3A/._BMD 6m 743 5_DsRed-T2.tif
- FIG3/FIG.3A/._BMD 6m 743 5_DsRed-T2.tif
- FIG3/FIG.3A/BMD 6m 743 5.tif
- __MACOSX/FIG3/FIG.3A/._BMD 6m 743 5.tif
- FIG3/FIG.3A/._BMD 6m 743 5.tif
- FIG3/FIG.3A/DMD 6m 3_DsRed-T2.tif
- __MACOSX/FIG3/FIG.3A/._DMD 6m 3_DsRed-T2.tif
- FIG3/FIG.3A/._DMD 6m 3_DsRed-T2.tif
- FIG3/FIG.3A/DMD 6m 3_EGFP-T3.tif
- __MACOSX/FIG3/FIG.3A/._DMD 6m 3_EGFP-T3.tif
- FIG3/FIG.3A/._DMD 6m 3_EGFP-T3.tif
- FIG3/FIG.3A/DMD 6m 3.tif
- __MACOSX/FIG3/FIG.3A/._DMD 6m 3.tif
- FIG3/FIG.3A/._DMD 6m 3.tif
- FIG3/FIG.3A/WT 6m 527 2_Cy5-T1.tif
- __MACOSX/FIG3/FIG.3A/._WT 6m 527 2_Cy5-T1.tif
- FIG3/FIG.3A/._WT 6m 527 2_Cy5-T1.tif
- FIG3/FIG.3A/WT 6m 527 2_DsRed-T2.tif
- __MACOSX/FIG3/FIG.3A/._WT 6m 527 2_DsRed-T2.tif
- FIG3/FIG.3A/._WT 6m 527 2_DsRed-T2.tif
- FIG3/FIG.3A/WT 6m 527 2.tif
- __MACOSX/FIG3/FIG.3A/._WT 6m 527 2.tif
- FIG3/FIG.3A/._WT 6m 527 2.tif
- FIG3/FIG.3D/._DMD-Snap-21349_c1.tif
- FIG3/FIG.3D/DMD-Snap-21349_c1+2+3.tif
- __MACOSX/FIG3/FIG.3D/._DMD-Snap-21349_c1+2+3.tif
- FIG3/FIG.3D/._DMD-Snap-21349_c1+2+3.tif
- FIG3/FIG.3D/DMD-Snap-21349_c2.tif
- __MACOSX/FIG3/FIG.3D/._DMD-Snap-21349_c2.tif
- FIG3/FIG.3D/._DMD-Snap-21349_c2.tif
- FIG3/FIG.3D/11m Prolif WT A4_DsRed-T2.tif
- __MACOSX/FIG3/FIG.3D/._11m Prolif WT A4_DsRed-T2.tif
- FIG3/FIG.3D/DMD-Snap-21349_c1.tif
- __MACOSX/FIG3/FIG.3D/._DMD-Snap-21349_c1.tif
- FIG3/FIG.3D/._11m Prolif WT A4_DsRed-T2.tif
- FIG3/FIG.3D/11m Prolif WT A4_EGFP-T3.tif
- __MACOSX/FIG3/FIG.3D/._11m Prolif WT A4_EGFP-T3.tif
- FIG3/FIG.3D/._11m Prolif WT A4_EGFP-T3.tif
- FIG3/FIG.3D/11m Prolif WT A4.tif
- __MACOSX/FIG3/FIG.3D/._11m Prolif WT A4.tif
- FIG3/FIG.3D/._11m Prolif WT A4.tif
- FIG3/FIG.3D/11m Prolif BMD 23 5_DsRed-T2.tif
- __MACOSX/FIG3/FIG.3D/._11m Prolif BMD 23 5_DsRed-T2.tif
- FIG3/FIG.3D/._11m Prolif BMD 23 5_DsRed-T2.tif
- FIG3/FIG.3D/11m Prolif BMD 23 5_EGFP-T3.tif
- __MACOSX/FIG3/FIG.3D/._11m Prolif BMD 23 5_EGFP-T3.tif
- FIG3/FIG.3D/._11m Prolif BMD 23 5_EGFP-T3.tif
- FIG3/FIG.3D/11m Prolif BMD 23 5.tif
- __MACOSX/FIG3/FIG.3D/._11m Prolif BMD 23 5.tif
- FIG3/FIG.3D/._11m Prolif BMD 23 5.tif
- FIG3/FIG.3G/WT.tif
- __MACOSX/FIG3/FIG.3G/._WT.tif
- FIG3/FIG.3G/DMD.tif
- __MACOSX/FIG3/FIG.3G/._DMD.tif
- FIG3/FIG.3G/._WT.tif
- FIG3/FIG.3G/BMD.tif
- __MACOSX/FIG3/FIG.3G/._BMD.tif
- FIG3/FIG.3G/._DMD.tif
- FIG3/FIG.3G/._BMD.tif
