# Supplementary material for: Progressive cardiomyopathy with intercalated disc disorganization in a rat model of Becker dystrophy
Source: EMBO Rep. 2024 Oct 2;25(11):4898–920. doi: 10.1038/s44319-024-00249-9 (PMC11549483; doi:10.1038/s44319-024-00249-9)
Supplement: Supplementary file 4 — Source data Fig. 3 [file 44319_2024_249_MOESM4_ESM.zip › FIG3/FIG.3B.xlsx]

## Sheet: Sheet1
Fig.3B	6 months			12 months
	WT	BMD	DMD	WT	BMD	DMD
	0.1	0.092	0.11	0.062	0.0647	0.0777
	0.15	0.17	0.25	0.107	0.0937	0.112
	0.109	0.179	0.16	0.065	0.0869	0.111
		0.143			0.09777
