# Supplementary material for: Progressive cardiomyopathy with intercalated disc disorganization in a rat model of Becker dystrophy
Source: EMBO Rep. 2024 Oct 2;25(11):4898–920. doi: 10.1038/s44319-024-00249-9 (PMC11549483; doi:10.1038/s44319-024-00249-9)
Supplement: Supplementary file 4 — Source data Fig. 3 [file 44319_2024_249_MOESM4_ESM.zip › FIG3/FIG.3H.xlsx]

## Sheet: Sheet1
Fig.3H	6 months			12 months
	WT	BMD	DMD	WT	BMD	DMD
	70	81	12	62	62	3
	66	75	16	54	30	4
	65	70	2	51	42	8
	47	59	2	46	33
	43
