# Supplementary material for: Progressive cardiomyopathy with intercalated disc disorganization in a rat model of Becker dystrophy
Source: EMBO Rep. 2024 Oct 2;25(11):4898–920. doi: 10.1038/s44319-024-00249-9 (PMC11549483; doi:10.1038/s44319-024-00249-9)
Supplement: Supplementary file 5 — Source data Fig. 4 [file 44319_2024_249_MOESM5_ESM.zip]

Archive with 61 entries (58 files):
- FIG4/
- FIG4/FIG.4A/
- FIG4/._FIG.4B.xlsx
- FIG4/FIG.4E-F-G.xlsx
- __MACOSX/FIG4/._FIG.4E-F-G.xlsx
- FIG4/FIG.4D.xlsx
- __MACOSX/FIG4/._FIG.4D.xlsx
- FIG4/._FIG.4D.xlsx
- FIG4/FIG.4J.xlsx
- __MACOSX/FIG4/._FIG.4J.xlsx
- FIG4/FIG.4B.xlsx
- __MACOSX/FIG4/._FIG.4B.xlsx
- FIG4/._FIG.4J.xlsx
- FIG4/FIG.4K.xlsx
- __MACOSX/FIG4/._FIG.4K.xlsx
- FIG4/FIG.4H.xlsx
- __MACOSX/FIG4/._FIG.4H.xlsx
- FIG4/._FIG.4H.xlsx
- FIG4/FIG.4I.xlsx
- __MACOSX/FIG4/._FIG.4I.xlsx
- FIG4/._FIG.4I.xlsx
- FIG4/._FIG.4K.xlsx
- FIG4/._FIG.4E-F-G.xlsx
- FIG4/FIG.4C/
- FIG4/FIG.4A/SR DIA DMD 6mX20  2.tif
- FIG4/FIG.4A/DIA RAT 6m wt 230 X20 5.tif
- __MACOSX/FIG4/FIG.4A/._DIA RAT 6m wt 230 X20 5.tif
- FIG4/FIG.4A/HE DIA DMD 6m .tif
- __MACOSX/FIG4/FIG.4A/._HE DIA DMD 6m .tif
- FIG4/FIG.4A/._HE DIA DMD 6m .tif
- FIG4/FIG.4A/HE DIA BMD 12mX20 9.tif
- __MACOSX/FIG4/FIG.4A/._HE DIA BMD 12mX20 9.tif
- FIG4/FIG.4A/._HE DIA BMD 12mX20 9.tif
- FIG4/FIG.4A/HE DIA BMD 6M.tif
- __MACOSX/FIG4/FIG.4A/._HE DIA BMD 6M.tif
- FIG4/FIG.4A/HE DIA DMD 12mX20 1.tif
- FIG4/FIG.4A/SR DIA DMD 12m X20 19.tiff
- FIG4/FIG.4A/._HE DIA BMD 6M.tif
- FIG4/FIG.4A/._DIA RAT 6m wt 230 X20 5.tif
- FIG4/FIG.4A/DIA RAT 12m wt 240 X20 1.tif
- __MACOSX/FIG4/FIG.4A/._DIA RAT 12m wt 240 X20 1.tif
- FIG4/FIG.4A/._DIA RAT 12m wt 240 X20 1.tif
- FIG4/FIG.4A/._SR DIA WT 6M.tif
- FIG4/FIG.4A/._SR DIA BMD 6M.tif
- FIG4/FIG.4A/SR DIA WT 6M.tif
- __MACOSX/FIG4/FIG.4A/._SR DIA WT 6M.tif
- FIG4/FIG.4A/._SR DIA BMD 12M.tif
- FIG4/FIG.4A/SR DIA BMD 6M.tif
- __MACOSX/FIG4/FIG.4A/._SR DIA BMD 6M.tif
- FIG4/FIG.4A/SR DIA WT 12m X20 6.tiff
- FIG4/FIG.4A/SR DIA BMD 12M.tif
- __MACOSX/FIG4/FIG.4A/._SR DIA BMD 12M.tif
- FIG4/FIG.4C/BMD.tif
- __MACOSX/FIG4/FIG.4C/._BMD.tif
- FIG4/FIG.4C/._BMD.tif
- FIG4/FIG.4C/DMD.tif
- __MACOSX/FIG4/FIG.4C/._DMD.tif
- FIG4/FIG.4C/._DMD.tif
- FIG4/FIG.4C/WT.tif
- __MACOSX/FIG4/FIG.4C/._WT.tif
- FIG4/FIG.4C/._WT.tif
