# Supplementary material for: Progressive cardiomyopathy with intercalated disc disorganization in a rat model of Becker dystrophy
Source: EMBO Rep. 2024 Oct 2;25(11):4898–920. doi: 10.1038/s44319-024-00249-9 (PMC11549483; doi:10.1038/s44319-024-00249-9)
Supplement: Supplementary file 5 — Source data Fig. 4 [file 44319_2024_249_MOESM5_ESM.zip › FIG4/FIG.4E-F-G.xlsx]

## Sheet: Sheet1
	Fig.4E	Fig.4F	Fig.4G
	WT	BMD	DMD
	15.2917	18.4678	5.32832
	15.2094	18.4678	5.32885
	15.259	18.4363	5.36022
	15.3468	18.2784	5.38375
	15.3982	18.2784	5.3218
	15.4067	18.1516	5.3218
	15.4324	18.8669	5.15165
	15.4495	18.2022	5.09767
	15.1811	17.6949	5.09767
	15.1137	16.9976	5.09767
	14.8536	16.4108	5.09767
	14.8128	16.4108	5.08225
	14.8128	15.9438	4.99518
	14.8128	15.437	4.95211
	14.6612	12.0703	4.73277
	14.6528	11.2548	4.70193
	14.1718	10.3655	4.64795
	14.0212	10.9775	4.39538
	13.6228	10.8963	4.07819
	13.6228	9.32556	4.05506
	11.0585	9.87456	4.05506
	7.07141	9.74457	3.96892
	4.50161	9.32144	3.96892
	1.89527	9.24579	3.83
	0.103051	9.21457	3.64456
	-1.68438	9.98745	3.49407
	-4.27289	9.32146	3.22328
	-7.28969	9.60992	2.96792
	-10.3443	7.42821	2.79124
	-13.9135	2.5259	2.66881
	-15.3218	0.760614	1.37768
	-17.2628	-2.98661	0.639885
	-17.8174	-5.56949	0.00737792
	-18.1999	-12.5082	-1.66103
	-18.4436	-13.4531	-2.79444
	-19.0871	-14.4291	-3.81558
	-19.0871	-15.2212	-4.98209
	-19.5174	-16.361	-5.56514
	-19.6765	-18.2259	-6.10333
	-19.9789	-19.0495	-6.23095
	-20.1224	-19.6461	-6.35657
	-20.5681	-20.1594	-6.35657
	-20.5681	-20.191	-6.48399
	-20.5681	-20.1588	-6.48399
	-20.7952	-20.1267	-6.46046
	-21.206	-20.0946	-6.40164
	-21.2719	-20.0946	-6.38987
	-21.7189	-20.664	-6.37811
	-21.7527	-20.4054	-6.36634
	-21.9119	-21.2922	-6.34281
	-22.0721	-21.5774	-6.30752
	-22.4774	-21.9573	-6.27223
	-22.3177	-22.4641	-6.27223
	-22.3177	-22.7493	-6.27223
	-22.5428	-23.3519	-6.27223
	-22.7945	-23.5729	-6.12467
	-22.7945	-23.5729	-6.06584
	-25.3524	-23.8255	-5.97412
	-25.3776	-24.1363	-5.92706
	-25.639	-24.5484	-5.92706
	-26.0551	-24.4852	-5.90034
	-26.806	-24.3557	-5.87681
	-26.8144	-24.0988	-5.85328
	-26.8144	-23.7776	-5.82975
	-26.8144	-23.3601	-5.81479
	-26.8059	-23.1032	-5.81479
	-26.8059	-22.782	-5.81479
	-26.746	-21.0995	-5.79984
	-26.4997	-18.9673	-5.79984
	-26.4227	-16.3218	-6.01799
	-26.3645	-13.3802	-6.04112
	-26.2619	-10.1	-6.1807
	-26.1866	-0.530556	-6.1807
	-26.1011	4.59167	-6.26206
	-26.0327	8.76456	-6.26206
	-26.0327	12.699	-6.32008
	-25.9254	15.6726	-6.38947
	-25.9254	16.0585	-6.4473
	-25.9254	16.0721	-6.49356
	-25.6534	16.9137	-6.49356
	-25.1865	16.7553	-6.54002
	-23.6318	16.5022	-6.55159
	-23.4344	16.2175	-6.62098
	-23.2668	16.7799	-6.90712
	-23.2668	16.4968	-6.97692
	-23.0992	15.6417	-7.28599
	-23.0992	15.3886	-7.7498
	-22.8845	15.4849	-7.79626
	-22.6502	14.7887	-7.84272
	-21.987	14.7887	-8.14522
	-21.8451	15.2084	-8.14522
	-21.4443	14.4801	-8.17991
	-21.0344	13.8465	-8.19148
	-20.5738	13.6527	-8.21461
	-19.5325	10.5963	-8.23774
	-16.236	10.4068	-8.23774
	-14.8305	10.6638	-8.39168
	-12.311	10.7601	-8.44971
	-7.15514	10.9849	-8.4844
	-3.57722	11.0491	-8.4844
	0.370558	11.0813	-8.50773
	1.31038	11.0502	-8.58869
	2.58934	10.8918	-9.07165
	3.55613	10.6697	-9.02459
	4.69575	10.5113	-9.05031
	5.36691	11.0502	-8.75559
	5.78143	10.8918	-8.75559
	5.81565	10.6697	-8.73206
	5.95759	10.5113	-8.73206
	6.16623	11.0502	-8.64034
	6.17479	10.8918	-9.26826
	6.47579	10.6697	-9.33765
	6.55278	10.5113	-9.33765
	6.71357	10.2143	-9.7203
	7.02312	10.5113	-9.7203
	7.27628	9.97843	-10.0645
	7.45592	10.2146	-10.1223
	6.51233	10.3249	-10.157
	6.4871	10.2148	-10.3867
	6.63484	10.3215	-10.3867
	6.68617	10.3219	-10.6423
	6.76374	10.249	-10.9959
	6.77229	10.2149	-11.2609
	6.77229	10.2486	-11.5026
	6.6289	11.0321	-11.8814
	6.33326	10.2563	-11.9277
	3.50596	10.2149	-11.9277
	3.12217	10	-11.8924
	2.81973	10.2165	-11.8571
	2.58876	10.1522	-11.8336
	2.58876	10.2123	-11.7748
	2.6424	10.0322	-11.7748
	2.67662	10.9878	-11.6806
	2.71084	10.9879	-11.6453
	2.84597	10.8746	-11.6453
	2.91701	10.3655	-11.4713
	3.03677	10.2479	-11.283
	3.03677	10.2148	-11.2595
	3.19409	10.3215	-11.2595
	3.24542	10.0106	-11.2595
	3.24542	9.88426	-11.0705
	3.48958	9.85269	-10.8047
	3.48958	9.69375	-8.69776
	4.08331	9.69375	-7.19626
	4.29993	9.44008	-6.52507
	4.29152	8.96433	-1.28874
	4.33429	8.96433	-0.171686
	4.43114	8.4004	1.23431
	4.49102	7.48646	2.8399
	4.56801	5.58889	4.00501
	4.5222	4.99121	6.282
	4.84799	4.99121	6.99865
	4.84799	5.28025	8.70335
	4.84799	5.57801	9.64553
	4.5222	5.57801	9.64553
	4.55641	5.77941	9.64553
	4.60774	5.93999	9.71612
	4.66168	6.30198	9.75141
	4.66168	6.65525	9.822
	4.78869	6.91218	9.822
	4.79724	8.02317	9.822
	4.79724	8.02317	9.83018
	5.03836	8.31222	9.68421
	5.11361	9.01877	9.68421
	5.33095	9.21146	9.63011
	5.38227	9.94577	9.52203
	5.45071	10.2669	9.44838
	5.45071	10.7166	9.44838
	5.56018	11.1983	9.44838
	5.80419	12.5341	9.44838
	5.82986	15.5116	9.44838
	5.37387	16.8197	9.44838
	5.4149	16.7636	9.44838
	5.4149	17.1811	9.46407
	5.60135	17.8958	9.46407
	5.61846	17.8958	9.46407
	5.64413	18.9398	9.46407
	5.64413	18.4564	9.46407
	5.8648	18.4564	9.46407
	5.96745	18.9398	9.43323
	6.22148	19.1325	9.43323
	6.47572	19.1325	9.41781
	6.48855	19.1009	9.37913
	6.63992	18.2774	9.29219
	6.70407	18.2774	9.24579
	6.76823	18.0237	9.24579
	6.92221	17.7069	9.03854
	6.93504	16.8833	8.7756
	6.93504	16.2236	8.61328
	7.06423	6.37002	8.53605
	7.28237	5.68415	8.42265
	7.67493	5.30475	8.2755
	7.76214	4.32712	8.22272
	8.30193	2.17099	8.22272
	8.51746	-1.55718	7.72647
	8.83912	-8.57696	7.49384
	9.03507	-10.2328	7.43215
	9.55508	-14.3045	7.37047
	9.55508	-17.7229	7.36276
	5.82986	-19.5084	7.36276
	6.18291	-21.3139	7.42551
	6.28382	-22.1381	7.46472
	6.37038	-22.7265	7.54315
	5.665	-22.7265	7.70002
	5.69922	-23.2959	7.80823
	5.73344	-23.5816	7.8396
	5.9531	-24.1576	7.8396
	6.13825	-24.5057	8.07636
	6.20669	-24.8061	8.12342
	6.20669	-24.8061	8.12342
	6.4536	-25.1703	8.44738
	6.68791	-25.6588	8.44738
	6.73923	-25.8017	8.56343
	6.73923	-25.8649	8.61049
	6.9441	-25.9912	8.66539
	7.25032	-26.1019	8.72548
	7.9889	-26.1653	8.72548
	8.16506	-26.2601	8.64466
	8.16506	-26.434	8.51691
	8.99412	-26.8433	8.40085
	9.19884	-27.0491	8.36217
	9.70848	-27.284	8.36217
	10.0775	-27.877	8.3312
	10.9982	-27.877	8.27709
	11.6447	-27.877	8.18404
	11.7781	-27.861	8.1068
	11.961	-27.8288	7.97533
	12.1617	-27.7485	7.97533
	12.534	-27.5836	7.92468
	12.8529	-27.2303	7.92468
	13.0016	-27.1982	7.73445
	13.1128	-26.9486	7.66133
	13.224	-26.2391	7.68034
	14.1776	-26.0369	7.52361
	14.33	-25.9726	7.24525
	14.33	-25.4942	7.1833
	13.8159	-25.2362	6.73597
	4.92715	-25.111	6.55239
	3.1619	-24.9858	6.15876
	1.36939	-24.7963	5.14048
	-1.73484	-24.5781	5.0005
	-4.26564	-24.292	5.0005
	-6.31086	-24.2438	4.98495
	-8.1721	-24.1314	4.88431
	-10.5836	-23.4366	4.42901
	-11.4674	-23.3081	4.49175
	-13.129	-23.2118	4.49175
	-14.9908	-23.2118	4.54878
	-17.8725	-22.8555	4.54878
	-19.5397	-22.4766	4.60222
	-21.6369	-22.3514	4.61219
	-22.4484	-22.223	4.59996
	-23.8896	-18.9695	4.61565
	-23.8468	-15.9413	4.63918
	-23.5816	-10.9563	4.63918
	-23.8765	-8.15456	4.69249
	-23.2365	0.463133	4.71602
	-23.8795	11.3632	4.76308
	-23.6874	15.2209	4.81013
	-23.8496	18.7572	4.85148
	-23.6549	18.7733	4.87501
	-23.817	18.7694	4.92632
	-24.289	18.6138	4.82728
	-24.2341	18.3726	4.82728
	-24.5587	17.4132	4.47926
	-24.3216	18.4369	4.47926
	-24.5261	17.6767	4.51076
	-24.289	17.5814	4.45679
	-24.24	17.5814	4.24064
	-23.153	16.9663	4.09534
	-22.5623	15.9549	4.35044
	-21.3527	14.6904	3.85592
	-19.8581	13.5936	3.46257
	-18.9947	13.4459	3.46257
	-16.2347	13.4143	3.46257
	-14.0684	13.1748	3.43159
	-11.6297	12.953	3.43159
	-9.24401	12.0401	3.27686
	-6.88444	11.5385	3.25373
	-4.3348	10.9329	3.25373
	2.13334	10.6357	3.27938
	3.83944	10.5524	3.29507
	8.34732	9.66517	3.30291
	8.4072	8.43034	3.30291
	8.47563	8.54791	3.29534
	8.56799	8.68073	3.14047
	8.56799	8.77708	3.03212
	8.93873	8.77708	3.00115
	9.0118	9.42375	3.00115
	9.0118	9.21663	2.78034
	8.87537	9.69538	2.26136
	7.77838	9.69538	1.66156
	7.20248	9.74355	0.652447
	7.14332	9.72777	-1.84807
	6.82478	9.72777	-3.18633
	6.20611	10.0261	-4.92047
	6.8023	10.0582	-6.14853
	7.11621	10.0742	-6.39898
	7.22567	10.0903	-6.61433
	7.39386	10.1385	-6.67602
	7.56379	10.2071	-6.81706
	7.56379	10.2071	-6.81693
	7.84145	10.2071	-6.80124
	4.66168	10.6888	-6.73225
	4.78869	10.753	-6.71656
	4.79724	10.8815	-6.65541
	4.79724	10.9136	-6.65541
	5.03836	10.9457	-6.63188
	5.11361	10.9512	-6.55491
	5.33095	10.9512	-6.54707
	5.38227	10.9512	-6.5157
	5.45071	10.9512	-6.41373
	5.45071	10.6251	-6.41373
	5.56018	11.0606	-6.27256
	5.80419	11.0606	-6.25687
	5.82986	11.0606	-6.25687
	5.82986	11.0606	-6.10001
	6.18291	11.0606	-5.96827
	6.28382	10.2092	-5.95258
	6.37038	10.4629	-5.88359
	5.665	10.5592	-5.83812
	5.69922	10.5592	-5.83028
	5.05416	10.7038	-5.96162
	5.01821	10.7038	-6.20184
	4.97978	11.3921	-6.73424
	4.98834	11.4563	-6.7264
	4.98834	11.7552	-6.9137
	4.98834	12.33	-6.98974
	4.99689	12.3781	-7.47589
	4.99689	12.8898	-7.47589
	5.00545	13.0022	-7.47589
	5.00545	13.8307	-7.47589
	5.03966	13.8789	-7.47589
	5.03966	13.9271	-7.43827
	5.03966	14.0844	-7.38337
	5.04822	14.2128	-7.34415
	5.06533	14.7074	-7.32846
	5.07388	15.4234	-7.48293
	5.07388	15.1501	-7.89902
	5.1081	15.1501	-7.89902
	5.15943	15.1501	-7.72182
	5.37387	15.5987	-7.67476
	5.4149	16.0224	-7.67476
	5.4149	16.0385	-8.08673
	5.60135	16.2922	-8.10427
	5.61846	15.6273	-8.10427
	5.64413	15.6273	-8.10427
	5.64413	15.5481	-8.17021
	5.8648	14.9144	-8.17792
	5.96745	14.8037	-8.17792
	6.22148	14.3312	-8.45602
	6.47572	13.0533	-8.61076
	6.48855	12.9741	-8.64931
	6.63992	12.7227	-8.64931
	5.73344	13.7548	-8.6178
	5.9531	13.7548	-8.6178
	6.13825	13.6778	-8.57819
	6.20669	14.6987	-8.5625
	6.20669	14.856	-8.55253
	6.4536	14.9202	-8.52688
	6.68791	14.9844	-8.61714
	8.03356	15.3407	-9.08015
	8.18913	15.3407	-9.18065
	8.48999	12.6658	-9.20392
	8.74604	7.48537	-9.41143
	8.74604	6.4318	-9.41143
	8.72922	-0.496807	-9.41143
	8.6589	-8.53641	-9.38006
	8.6589	-15.1724	-9.36437
	8.86145	-17.2872	-9.34084
	8.89567	-20.0815	-9.31731
	8.91278	-20.6047	-9.27185
	8.96222	-20.8425	-9.264
	9.07386	-21.3463	-9.08308
	9.07386	-21.45	-8.94509
	9.07386	-21.735	-8.80391
	9.46852	-23.092	-8.77254
	9.63164	-23.2504	-8.72548
	10.0717	-22.1952	-8.72548
	10.9364	-22.6231	-8.55772
	12.2312	-22.9086	-8.41814
	12.522	-22.9086	-8.41814
	13.1339	-23.0196	-6.38834
	13.1339	-23.3919	-4.20408
	13.4037	-23.7036	-1.96346
	13.4892	-24.0835	0.221869
	13.6421	-24.2773	4.26909
	14.1871	-24.2773	6.85189
	14.3718	-24.6227	9.89558
	14.406	-24.9381	9.89558
	14.434	-25.5317	9.96617
	13.7483	-25.6425	9.96617
	13.5034	-25.9416	10.031
	1.69736	-25.9416	10.031
	-4.78209	-26.084	10.031
	-7.38538	-26.084	9.80691
	-12.363	-26.1474	9.80691
	-14.7533	-26.3101	9.59794
	-16.2691	-26.3417	9.45237
	-18.5763	-26.3417	9.45237
	-19.7482	-26.4138	9.45237
	-21.1829	-25.9111	9.45237
	-21.4598	-25.6703	9.45237
	-23.3559	-25.606	9.45237
	-23.24	-25.1052	9.47231
	-23.2058	-24.8162	9.48016
	-23.1972	-24.5819	9.488
	-23.1907	-24.4567	9.488
	-23.1929	-24.3154	9.51153
	-22.6524	-24.1709	9.51937
	-22.0034	-24.0424	9.41688
	-23.2375	-24.0264	9.41688
	-23.2032	-23.6731	9.31625
	-23.1947	-23.2308	9.31625
	-23.1882	-22.3958	9.30854
	-23.1903	-22.0458	9.29312
	-24.6498	-21.8724	9.29312
	-25.0008	-21.699	9.24233
	-19.6264	-20.9402	9.1881
	-17.9635	-20.9402	9.14157
	-16.546	-15.8613	8.97155
	-14.5145	-13.0117	8.60278
	-12.4203	-11.6462	8.60278
	-9.6855	-8.43625	8.66553
	-7.11063	-5.08775	8.56809
	-5.35697	-3.1725	8.79993
	-2.56679	-0.455982	8.79993
	-0.0196099	7.12284	8.54496
	4.70184	10.4248	8.4523
	7.19189	11.035	8.35167
	7.71473	12.3909	8.26659
	8.12592	13.2464	7.91072
	5.89612	13.2624	7.91072
	5.2499	13.3267	7.73245
	5.24149	13.423	7.73245
	5.3511	13.5321	7.59327
	5.4178	13.7055	7.58556
	5.4178	13.7697	7.5934
	5.75577	13.834	7.68752
	6.539	14.1551	7.90713
	6.59888	14.2354	7.94635
	6.90133	14.709	7.97772
	5.89786	13.3264	8.05615
	5.48406	14.2945	8.11105
	5.92715	14.3908	8.15027
	6.05417	14.5032	8.15811
	6.06272	14.5835	8.16596
	6.06272	14.7819	8.2073
	6.30384	14.7662	8.21514
	6.37909	12.7589	8.23867
	6.59643	12.3814	8.32455
	6.64775	12.223	8.2166
	5.71619	12.0012	7.97054
	5.71619	11.0208	7.86991
	5.82566	11.0208	7.62385
	4.98834	11.4484	7.415
	4.98834	11.5576	7.36861
	4.98834	11.0374	6.95079
	4.99689	10.8709	6.92766
	4.99689	9.29012	6.91224
	5.64413	9.22888	6.84817
	5.64413	10.3203	6.84817
	5.8648	10.3203	6.53085
	5.96745	9.92237	6.41467
	6.22148	9.22888	6.2239
	6.47572	8.50382	5.90047
	6.48855	8.07706	5.89276
	6.63992	8.04549	5.7557
	6.70407	7.93036	5.60216
	6.76823	7.7559	5.3004
	6.92221	7.61329	5.3004
	6.93504	7.50251	5.0764
	6.93504	7.29621	5.14939
	7.06423	6.90102	5.099
	7.28237	6.37437	5.099
	7.67493	6.6049	5.08358
	7.76214	6.71731	4.90558
	7.30193	6.78154	4.90558
	7.51746	6.84577	4.80495
	7.83912	6.95817	4.47221
	7.03507	7.22789	4.47221
	7.35653	7.45271	4.47221
	7.65457	7.54905	4.41053
	6.06967	7.56511	4.41053
	6.09534	7.69793	4.34087
	6.09534	7.71399	4.20953
	6.44839	7.73005	3.94007
	6.5493	7.76216	3.91681
	6.63586	7.71099	3.64602
	5.93048	7.71099	3.46802
	5.9647	7.84953	3.46802
	4.92715	7.84953	3.34412
	5.05417	7.88164	3.36765
	5.06272	7.88164	3.6851
	5.06272	7.78257	3.6851
	5.30384	7.76679	3.84821
	5.37909	7.82367	3.88584
	5.59643	7.8879	3.96427
	5.64775	7.95649	3.98806
	5.71619	7.97255	3.8312
	5.75546	7.97255	3.8312
	5.11636	8.02072	3.7848
	6.38418	8.09366	3.7848
	6.38418	8.09366	3.41963
	6.62529	8.29507	3.14871
	6.70054	8.37536	2.52577
	6.62529	8.45565	1.45777
	6.70054	8.61623	0.120705
	6.91788	8.69652	-2.27825
	6.70054	8.80892	-4.47952
	6.91788	8.90527	-4.84869
	6.81854	9.30672	-5.16747
	6.98522	10.4351	-5.66292
	7.12565	10.4833	-5.66292
	7.15132	10.4833	-5.83347
	7.15132	10.8665	-6.19678
	7.50437	11.3292	-6.19678
	7.60528	11.4664	-6.3361
	6.60135	11.4824	-6.3361
	6.61846	11.6558	-6.44458
	6.64413	11.9737	-6.56076
	6.64413	12.2916	-6.98615
	6.8648	12.775	-6.98615
	6.96745	12.8392	-7.10912
	7.22148	13.0801	-7.10912
	7.47572	13.2246	-7.29483
	7.48855	13.2246	-7.29483
	7.63992	13.9909	-7.30254
	8.30193	14.5632	-7.33338
	8.51746	14.9457	-7.46499
	8.83912	15.4207	-7.57333
	7.03507	15.5764	-7.98982
	7.59851	16.345	-8.30674
	7.55508	16.5975	-8.30674
	8.03762	16.5975	-8.36071
	8.16245	16.1762	-8.42239
	8.57147	16.1762	-8.39886
	8.60569	16.5834	-8.39886
	8.60569	16.4143	-8.29264
	9.32146	15.8395	-8.25343
	9.32127	15.5263	-8.18231
	9.78541	15.1042	-8.11956
	9.65457	14.8509	-8.10388
	9.85632	14.4285	-7.97054
	9.9879	14.1117	-7.95486
	9.65475	13.415	-7.89995
	9.54565	12.2712	-7.70866
	9.32157	7.86566	-7.65535
	9.32165	5.52465	-7.58476
	10.2938	0.811424	-7.54342
	11.6396	0.347286	-7.40012
	13.6996	0.347286	-7.3609
	14.092	-1.9763	-7.32168
	15.1302	-9.17061	-7.21188
	15.5784	-9.44496	-7.17266
	15.8321	-14.6285	-7.00955
	15.3574	-14.688	-7.00955
	-14.8013	-17.1295	-7.00955
	-18.412	-19.3109	-7.00955
	-18.4928	-19.8407	-7.00955
	-19.2902	-20.115	-7.00955
	-22.0479	-20.9373	-7.00171
	-21.2286	-21.0426	-7.00171
	-21.0682	-21.0426	-7.01155
	-20.5484	-21.0426	-7.17266
	-21.033	-20.9892	-7.47057
	-21.1243	-20.9667	-7.78669
	-21.0987	-21.0567	-7.78669
	-21.0901	-21.0139	-7.77885
	-21.0816	-21.0139	-7.77885
	-21.0816	-20.9711	-7.99553
	-21.0191	-20.9497	-7.99553
	-20.9825	-20.9707	-8.04193
	-20.9398	-21.0549	-8.51385
	-20.7516	-21.4135	-8.63854
	-20.7516	-22.6974	-8.73136
	-20.7088	-22.6974	-9.07344
	-20.6831	-23.4638	-9.08501
	-20.5976	-23.6503	-9.32289
	-20.4282	-23.8191	-9.57035
	-20.3701	-23.9453	-9.67484
	-20.1733	-24.0277	-10.0806
	-20.0707	-24.0277	-10.0747
	-19.8996	-24.0277	-10.155
	-19.8654	-24.0277	-10.155
	-19.7713	-24.0698	-10.2129
	-19.6533	-24.0698	-10.328
	-19.4814	-24.8257	-10.4092
	-19.322	-24.9088	-10.7343
	-19.322	-24.3805	-10.7517
	-19.1304	-24.9088	-10.8959
	-18.7324	-24.9088	-11.3648
	-18.5209	-24.8602	-11.3648
	-18.4285	-24.7531	-11.3648
	-17.4725	-24.0466	-11.5506
	-17.2222	-23.9181	-11.5622
	-12.4481	-23.5542	-11.682
	-10.0925	-23.5542	-11.9818
	-7.55632	-23.4043	-11.9818
	-2.28609	-23.4043	-12.0572
	-1.57622	-22.9761	-12.1316
	0.362293	-22.7191	-12.158
	2.44899	-22.6335	-12.158
	3.96891	-22.6335	-12.4591
	6.10548	-21.76	-12.5308
	7.7169	-21.5459	-12.5382
	8.73299	-21.5459	-12.5382
	8.77576	-21.0321	-12.6196
	9.19304	-19.0282	-12.5079
	9.22726	-17.7936	-12.449
	9.65962	-16.3555	-12.4255
	9.66817	-15.0669	-12.3843
	10.4523	-13.3903	-12.3373
	10.4911	-10.5213	-12.2385
	10.4526	-7.97271	-12.1973
	10.4272	-6.08459	-12.0926
	9.51187	6.16152	-12.0526
	9.47809	10.4382	-11.9526
	9.03268	14.032	-11.7903
	8.73719	15.1791	-11.4253
	8.66977	15.1791	-11.292
	8.56872	15.6672	-11.1332
	8.56872	16.2453	-10.5387
	7.66833	17.0974	-10.5387
	7.66833	17.3115	-8.98152
	7.65992	17.4828	-8.00853
	7.62614	17.7183	-5.28767
	7.00515	17.7183	-2.82863
	7.00515	18.292	-1.49223
	7.00515	18.292	0.237888
	7.32699	18.4049	3.51747
	7.45451	17.9843	4.89126
	7.32146	17.9843	6.21938
	7.54455	17.7099	6.82058
	7.60362	17.2295	7.02527
	7.99618	16.8817	7.09466
	7.4448	16.1768	7.09466
	7.97615	15.8921	7.19815
	7.64248	15.2579	7.33694
	8.1958	15.0053	7.43574
	7.6425	14.6885	7.53335
	7.64282	14.6423	7.63684
	7.30911	14.9025	7.76266
	7.30878	13.6348	7.98181
	7.64824	12.8928	8.15509
	7.77577	12.6402	8.52478
	7.64271	12.2598	8.52478
	7.86581	11.2146	8.75529
	7.69395	10.8341	9.07753
	7.69428	10.4858	9.20455
	7.36056	10.2005	9.31432
	7.36023	9.82058	9.54473
	7.69969	8.96488	9.76118
	7.82722	9.90386	9.80824
	7.69417	9.22943	9.80824
	7.91726	9.96809	10.0533
	7.78769	10.0323	10.0945
	7.6684	10.0644	10.0945
	7.66872	10.0966	10.2055
	7.33501	10.2893	10.026
	7.33468	10.2893	10.0143
	7.67414	10.3856	9.96208
	7.80167	9.97408	9.96208
	7.66861	9.97408	9.84044
	7.89171	9.97408	9.70216
	7.76214	9.69429	9.70216
	6.99674	9.59958	9.58601
	6.71952	9.347	9.20844
	6.71952	9.44172	9.03625
	6.41562	9.44172	8.71102
	5.19118	9.347	8.47025
	5.14072	8.90391	8.40624
	5.08795	8.74551	8.36566
	5.05416	8.74551	8.34442
	5.01821	8.49185	8.35619
	4.97978	7.8958	8.42678
	4.98834	7.55286	8.45499
	4.98834	6.60245	8.47852
	4.98834	5.65204	8.49617
	4.99689	5.68415	8.49617
	4.99689	5.68415	8.44402
	5.64413	5.68415	8.40933
	5.64413	5.10552	8.40933
	5.8648	5.13491	8.37882
	5.96745	5.07395	8.37882
	6.22148	5.26338	8.39058
	6.47572	5.10552	8.40235
	6.48855	5.5878	8.42588
	6.63992	5.7805	8.51411
	6.70407	5.7805	8.51411
	6.76823	5.7805	8.52588
	6.92221	6.12724	8.5201
	6.93504	6.48052	8.46217
	6.93504	6.57687	8.3514
	7.06423	6.6411	8.21312
	7.28237	6.6411	8.01959
	7.67493	7.02867	7.88679
	7.76214	7.12501	7.55568
	8.30193	7.12501	7.55568
	8.51746	7.12501	7.52188
	8.83912	7.25348	7.52188
	9.03507	7.38194	7.14471
	9.55508	7.38194	7.14471
	9.55508	7.57464	6.91859
	9.68079	7.57464	6.91859
	10.7341	7.72869	6.60184
	12.6514	7.92138	6.3813
	12.7899	7.92138	6.04471
	12.9183	8.08196	6.04471
	13.4989	8.21042	6.04471
	13.6375	8.21042	6.04471
	14.3961	8.30677	6.06824
	14.5859	8.55717	6.08392
	15.1895	8.55717	6.08392
	15.1895	8.55717	6.13165
	15.3382	9.05796	6.13165
	15.6281	9.21854	5.94341
	15.9746	9.37259	6.09801
	15.9746	9.53317	6.09801
	16.2151	9.75145	5.84278
	16.167	9.84779	5.57983
	16.2023	9.87991	5.45873
	16.2699	10.2332	5.17238
	16.2699	10.2332	5.11177
	16.5342	10.4259	5.11177
	16.5342	10.4259	5.08863
	16.6634	10.8456	4.94161
	16.4991	10.9098	4.84855
	15.3828	11.0383	4.84855
	14.0072	11.1346	4.71828
	13.9183	11.4879	4.49362
	13.6921	11.4879	4.40867
	13.1984	11.8733	4.19983
	12.5027	12.2908	4.05426
	12.5027	12.4514	3.9769
	7.26279	12.5798	3.77709
	0.038821	12.7725	3.56054
	-1.53903	12.8368	3.45978
	-3.46834	12.8368	3.15841
	-3.55707	13.6587	2.8718
	-4.17516	13.9477	2.82541
	-4.17516	13.9477	2.67971
	-4.89634	13.7142	2.6272
	-4.89634	14.0054	2.53455
	-5.97768	14.2558	2.21856
	-6.58946	14.7952	1.86296
	-7.48267	14.9237	1.46189
	-7.80781	15.4631	1.46189
	-8.31281	16.2595	0.964845
	-9.29127	16.2916	0.49997
	-10.1886	16.2916	-0.645534
	-10.465	16.4288	-1.54418
	-11.402	16.4288	-3.24655
	-11.402	16.4299	-4.63852
	-12.5477	16.4299	-5.45394
	-13.6788	16.1136	-5.92373
	-14.7112	15.2906	-6.50293
	-15.1884	15.2906	-6.50293
	-15.5768	15.0745	-6.50293
	-16.0692	15.0745	-6.51836
	-16.4402	14.7571	-6.54973
	-16.9426	14.4714	-6.86731
	-17.6729	13.5209	-6.86731
	-18.3502	13.2357	-7.11989
	-18.7745	13.1726	-7.11989
	-19.415	14.1726	-7.1276
	-19.9828	13.3795	-7.1817
	-20.0968	13.1258	-7.1817
	-20.1381	13.1258	-7.30387
	-20.1794	12.809	-7.30387
	-23.3662	8.3574	-7.61972
	-23.5284	6.4582	-7.68154
	-24.2375	3.34459	-7.72807
	-24.0004	0.238049	-8.19494
	-24.0004	-2.07267	-8.23362
	-24.0004	-5.65877	-8.28002
	-23.7001	-7.95968	-8.28002
	-23.8622	-9.90025	-8.37174
	-24.5713	-12.0694	-8.37945
	-24.3342	-16.1737	-8.51132
	-24.3342	-19.9874	-8.57327
	-24.3342	-19.9874	-8.89723
		-20.3309	-8.98989
		-20.7745	-9.02844
		-20.9645	-9.03615
		-21.4397	-9.03615
		-21.9002	-9.07696
		-22.3438	-9.08467
		-22.5654	-9.09451
		-22.6916	-9.09451
		-22.9132	-9.03176
		-23.2774	-8.93765
		-25.2206	-8.84353
		-25.1885	-8.83569
		-25.1564	-8.78078
		-25.0922	-8.72588
		-25.0922	-8.66314
		-24.9958	-8.58789
		-24.9637	-8.53299
		-24.8353	-8.47809
		-24.8353	-8.4091
		-24.7389	-8.36988
		-24.482	-8.36988
		-24.482	-8.13724
		-24.482	-8.00869
		-24.482	-7.91617
		-24.4499	-7.8158
		-24.1995	-7.68407
		-23.2812	-7.47496
		-23.2812	-7.43574
		-23.0242	-7.50952
		-22.671	-7.62424
		-22.5425	-7.67064
