# Supplementary material for: Progressive cardiomyopathy with intercalated disc disorganization in a rat model of Becker dystrophy
Source: EMBO Rep. 2024 Oct 2;25(11):4898–920. doi: 10.1038/s44319-024-00249-9 (PMC11549483; doi:10.1038/s44319-024-00249-9)
Supplement: Supplementary file 5 — Source data Fig. 4 [file 44319_2024_249_MOESM5_ESM.zip › FIG4/FIG.4D.xlsx]

## Sheet: Sheet1
Fig.4D	6 months			12 months
	WT	BMD	DMD	WT	BMD	DMD
	0	0.276	9.42	0	0	3.13899
	0	0.208	6.63	0	0.0609708	2.13083
	0	0.333	7.45	0	0.0587358	2.39135
	0		3.99		0.103796
