# Supplementary material for: Progressive cardiomyopathy with intercalated disc disorganization in a rat model of Becker dystrophy
Source: EMBO Rep. 2024 Oct 2;25(11):4898–920. doi: 10.1038/s44319-024-00249-9 (PMC11549483; doi:10.1038/s44319-024-00249-9)
Supplement: Supplementary file 5 — Source data Fig. 4 [file 44319_2024_249_MOESM5_ESM.zip › FIG4/FIG.4J.xlsx]

## Sheet: Sheet1
Fig.4J
	WT	BMD	DMD
	23.8377	20.2572	13.6858
	23.2675	22.7596	16.0298
	19.3125	27.817	16.451
		22.2175	14.801
