# Supplementary material for: Progressive cardiomyopathy with intercalated disc disorganization in a rat model of Becker dystrophy
Source: EMBO Rep. 2024 Oct 2;25(11):4898–920. doi: 10.1038/s44319-024-00249-9 (PMC11549483; doi:10.1038/s44319-024-00249-9)
Supplement: Supplementary file 5 — Source data Fig. 4 [file 44319_2024_249_MOESM5_ESM.zip › FIG4/FIG.4B.xlsx]

## Sheet: Sheet1
Fig.4B	6 months			12 months
	WT	BMD	DMD	WT	BMD	DMD
	7.98429	9.33	17.7186	6.633	10.137	22.95
	4.00714	8.061	19.1157	7.803	11.1257	25.9883
	4.627	6.651	20.66	6.00111	11.1027	20.0564
	5.846	7.073	15.647	7.79	9.779	20.6
	5.806		17.524	6.7975	9.7623	22.9324
				7.72465	9.6732	23.8527
