# Supplementary material for: Progressive cardiomyopathy with intercalated disc disorganization in a rat model of Becker dystrophy
Source: EMBO Rep. 2024 Oct 2;25(11):4898–920. doi: 10.1038/s44319-024-00249-9 (PMC11549483; doi:10.1038/s44319-024-00249-9)
Supplement: Supplementary file 5 — Source data Fig. 4 [file 44319_2024_249_MOESM5_ESM.zip › FIG4/FIG.4K.xlsx]

## Sheet: Sheet1
Fig.4K
	WT	BMD	DMD
	0.213767	0.284907	0.313327
	0.255588	0.301333	0.430201
	0.279133	0.361455	0.464042
		0.294475	0.515352
