# Supplementary material for: Progressive cardiomyopathy with intercalated disc disorganization in a rat model of Becker dystrophy
Source: EMBO Rep. 2024 Oct 2;25(11):4898–920. doi: 10.1038/s44319-024-00249-9 (PMC11549483; doi:10.1038/s44319-024-00249-9)
Supplement: Supplementary file 5 — Source data Fig. 4 [file 44319_2024_249_MOESM5_ESM.zip › FIG4/FIG.4H.xlsx]

## Sheet: Sheet1
Fig.4H
	WT	BMD	DMD
	402.107	369.284	215.237
	393.917	405.852	302.067
	340.875	436.381	348.399
		497.622	245.364
