# Supplementary material for: Progressive cardiomyopathy with intercalated disc disorganization in a rat model of Becker dystrophy
Source: EMBO Rep. 2024 Oct 2;25(11):4898–920. doi: 10.1038/s44319-024-00249-9 (PMC11549483; doi:10.1038/s44319-024-00249-9)
Supplement: Supplementary file 5 — Source data Fig. 4 [file 44319_2024_249_MOESM5_ESM.zip › FIG4/FIG.4I.xlsx]

## Sheet: Sheet1
Fig.4I
	WT	BMD	DMD
	23.081	26.9961	12.8735
	24.2668	23.6262	19.4638
	23.0866	27.1976	19.7381
	18.1478	25.3738	14.2705
