# Supplementary material for: Progressive cardiomyopathy with intercalated disc disorganization in a rat model of Becker dystrophy
Source: EMBO Rep. 2024 Oct 2;25(11):4898–920. doi: 10.1038/s44319-024-00249-9 (PMC11549483; doi:10.1038/s44319-024-00249-9)
Supplement: Supplementary file 6 — Source data Fig. 5 [file 44319_2024_249_MOESM6_ESM.zip]

Archive with 77 entries (73 files):
- FIG5/
- FIG5/FIG.5C/
- FIG5/FIG.5E/
- FIG5/FIG.5D.xlsx
- __MACOSX/FIG5/._FIG.5D.xlsx
- FIG5/._FIG.5D.xlsx
- FIG5/FIG.5A/
- FIG5/._FIG.5B.xlsx
- FIG5/FIG.5B.xlsx
- __MACOSX/FIG5/._FIG.5B.xlsx
- FIG5/FIG.5F.xlsx
- __MACOSX/FIG5/._FIG.5F.xlsx
- FIG5/._FIG.5F.xlsx
- FIG5/FIG.5G.xlsx
- __MACOSX/FIG5/._FIG.5G.xlsx
- FIG5/._FIG.5G.xlsx
- FIG5/FIG.5C/BMD 11M 22 3.jpg
- __MACOSX/FIG5/FIG.5C/._BMD 11M 22 3.jpg
- FIG5/FIG.5C/._BMD 11M 22 3.jpg
- FIG5/FIG.5C/DMD 11M 196.jpg
- __MACOSX/FIG5/FIG.5C/._DMD 11M 196.jpg
- FIG5/FIG.5C/._DMD 11M 196.jpg
- FIG5/FIG.5C/WT 11M 343 2_.jpg
- __MACOSX/FIG5/FIG.5C/._WT 11M 343 2_.jpg
- FIG5/FIG.5C/._WT 11M 343 2_.jpg
- FIG5/FIG.5E/WT-662-b-BASAL.tiff
- __MACOSX/FIG5/FIG.5E/._WT-662-b-BASAL.tiff
- FIG5/FIG.5E/._WT-662-b-BASAL.tiff
- FIG5/FIG.5E/WT-662-10-ISO.tiff
- __MACOSX/FIG5/FIG.5E/._WT-662-10-ISO.tiff
- FIG5/FIG.5E/._WT-662-10-ISO.tiff
- FIG5/FIG.5E/BMD-865-b-vt-BASAL.tiff
- __MACOSX/FIG5/FIG.5E/._BMD-865-b-vt-BASAL.tiff
- FIG5/FIG.5E/._BMD-865-b-vt-BASAL.tiff
- FIG5/FIG.5E/BMD-865-10-ISO.tiff
- __MACOSX/FIG5/FIG.5E/._BMD-865-10-ISO.tiff
- FIG5/FIG.5E/._BMD-865-10-ISO.tiff
- FIG5/FIG.5E/DMD-741-b-BASAL.tiff
- __MACOSX/FIG5/FIG.5E/._DMD-741-b-BASAL.tiff
- FIG5/FIG.5E/._DMD-741-b-BASAL.tiff
- FIG5/FIG.5E/DMD-741-10_ISO.tiff
- __MACOSX/FIG5/FIG.5E/._DMD-741-10_ISO.tiff
- FIG5/FIG.5E/._DMD-741-10_ISO.tiff
- FIG5/FIG.5A/HE HEART BMD  6M.tif
- __MACOSX/FIG5/FIG.5A/._HE HEART BMD  6M.tif
- FIG5/FIG.5A/._HE HEART BMD  6M.tif
- FIG5/FIG.5A/HE HEART BMD 12M.tif
- __MACOSX/FIG5/FIG.5A/._HE HEART BMD 12M.tif
- FIG5/FIG.5A/._HE HEART BMD 12M.tif
- FIG5/FIG.5A/HE HEART DMD 6M.tif
- __MACOSX/FIG5/FIG.5A/._HE HEART DMD 6M.tif
- FIG5/FIG.5A/._HE HEART DMD 6M.tif
- FIG5/FIG.5A/HE HEART DMD 12M.tif
- __MACOSX/FIG5/FIG.5A/._HE HEART DMD 12M.tif
- FIG5/FIG.5A/._HE HEART DMD 12M.tif
- FIG5/FIG.5A/HE HEART WT 6M.tif
- __MACOSX/FIG5/FIG.5A/._HE HEART WT 6M.tif
- FIG5/FIG.5A/._HE HEART WT 6M.tif
- FIG5/FIG.5A/HE HEART WT 12M .tif
- __MACOSX/FIG5/FIG.5A/._HE HEART WT 12M .tif
- FIG5/FIG.5A/._HE HEART WT 12M .tif
- FIG5/FIG.5A/SR HEART BMD 6M.tif
- __MACOSX/FIG5/FIG.5A/._SR HEART BMD 6M.tif
- FIG5/FIG.5A/._SR HEART BMD 6M.tif
- FIG5/FIG.5A/SR HEART BMD 12M.tif
- __MACOSX/FIG5/FIG.5A/._SR HEART BMD 12M.tif
- FIG5/FIG.5A/._SR HEART BMD 12M.tif
- FIG5/FIG.5A/SR HEART DMD 6M.tif
- __MACOSX/FIG5/FIG.5A/._SR HEART DMD 6M.tif
- FIG5/FIG.5A/._SR HEART DMD 6M.tif
- FIG5/FIG.5A/SR HEART WT 6M.tif
- __MACOSX/FIG5/FIG.5A/._SR HEART WT 6M.tif
- FIG5/FIG.5A/._SR HEART WT 6M.tif
- FIG5/FIG.5A/SR HEART WT 12M.tif
- __MACOSX/FIG5/FIG.5A/._SR HEART WT 12M.tif
- FIG5/FIG.5A/._SR HEART WT 12M.tif
- FIG5/FIG.5A/SR HEART DMD 12M.tif
