# Supplementary material for: Progressive cardiomyopathy with intercalated disc disorganization in a rat model of Becker dystrophy
Source: EMBO Rep. 2024 Oct 2;25(11):4898–920. doi: 10.1038/s44319-024-00249-9 (PMC11549483; doi:10.1038/s44319-024-00249-9)
Supplement: Supplementary file 6 — Source data Fig. 5 [file 44319_2024_249_MOESM6_ESM.zip › FIG5/FIG.5D.xlsx]

## Sheet: Sheet1
Fig.5D	6 months			12 months
	WT	BMD	DMD	WT	BMD	DMD
	262	664	745	572	1184	950
	181	392	515	601	817	847
	168	415	713	498	1033	1017
