# Supplementary material for: Progressive cardiomyopathy with intercalated disc disorganization in a rat model of Becker dystrophy
Source: EMBO Rep. 2024 Oct 2;25(11):4898–920. doi: 10.1038/s44319-024-00249-9 (PMC11549483; doi:10.1038/s44319-024-00249-9)
Supplement: Supplementary file 6 — Source data Fig. 5 [file 44319_2024_249_MOESM6_ESM.zip › FIG5/FIG.5B.xlsx]

## Sheet: Sheet1
Fig.5B	6 months			12 months
	WT	BMD	DMD	WT	BMD	DMD
	0.78125	4.88778	13.8357	3.5185	11.1033	14.1656
	0.72	3.246	21.0871	3.42615	11.3157	13.2847
	0.95	1.615	20.85	3.57667	11.2107	11.2554
				2.73231	13.0979	12.9957
				3.2823	12.7165	14.4807
				3.9813	12.99	14.2244
