# Supplementary material for: Progressive cardiomyopathy with intercalated disc disorganization in a rat model of Becker dystrophy
Source: EMBO Rep. 2024 Oct 2;25(11):4898–920. doi: 10.1038/s44319-024-00249-9 (PMC11549483; doi:10.1038/s44319-024-00249-9)
Supplement: Supplementary file 6 — Source data Fig. 5 [file 44319_2024_249_MOESM6_ESM.zip › FIG5/FIG.5F.xlsx]

## Sheet: Sheet1
Fig.5F	6 months			12 months
	WT	BMD	DMD	WT	BMD	DMD
	436	429	410	436	354	427
	393	478	303	443	340	417
	381	434	336	460	375	463
	438	449	405	478	395	458
	322	432	352	352	367	443
	302	405	347	409
