# Supplementary material for: Progressive cardiomyopathy with intercalated disc disorganization in a rat model of Becker dystrophy
Source: EMBO Rep. 2024 Oct 2;25(11):4898–920. doi: 10.1038/s44319-024-00249-9 (PMC11549483; doi:10.1038/s44319-024-00249-9)
Supplement: Supplementary file 6 — Source data Fig. 5 [file 44319_2024_249_MOESM6_ESM.zip › FIG5/FIG.5G.xlsx]

## Sheet: Sheet1
Fig.5G	6 months			12 months
	WT	BMD	DMD	WT	BMD	DMD
	47	42	28	38	45	45
	30	40	26	39	49	64
	31	35	27	40	49	48
	44	43	31	40	47	42
	40	43	30	27	44	45
	30	39	29	43
