# Supplementary material for: Progressive cardiomyopathy with intercalated disc disorganization in a rat model of Becker dystrophy
Source: EMBO Rep. 2024 Oct 2;25(11):4898–920. doi: 10.1038/s44319-024-00249-9 (PMC11549483; doi:10.1038/s44319-024-00249-9)
Supplement: Supplementary file 7 — Source data Fig. 6 [file 44319_2024_249_MOESM7_ESM.zip]

Archive with 78 entries (72 files):
- FIG6/
- FIG6/FIG.6J/
- FIG6/FIG.6D/
- FIG6/FIG.6E.xlsx
- __MACOSX/FIG6/._FIG.6E.xlsx
- FIG6/._FIG.6E.xlsx
- FIG6/FIG.6F.xlsx
- __MACOSX/FIG6/._FIG.6F.xlsx
- FIG6/FIG.6H/
- __MACOSX/FIG6/._FIG.6H
- FIG6/FIG.6I/
- __MACOSX/FIG6/._FIG.6I
- FIG6/FIG.6K.xlsx
- __MACOSX/FIG6/._FIG.6K.xlsx
- FIG6/._FIG.6I
- FIG6/._FIG.6K.xlsx
- FIG6/FIG.6C.xlsx
- __MACOSX/FIG6/._FIG.6C.xlsx
- FIG6/._FIG.6C.xlsx
- FIG6/FIG.6B.xlsx
- __MACOSX/FIG6/._FIG.6B.xlsx
- FIG6/._FIG.6B.xlsx
- FIG6/FIG.6A.tiff
- __MACOSX/FIG6/._FIG.6A.tiff
- FIG6/._FIG.6A.tiff
- FIG6/._FIG.6F.xlsx
- FIG6/FIG.6G/
- __MACOSX/FIG6/._FIG.6G
- FIG6/._FIG.6G
- FIG6/._FIG.6H
- FIG6/FIG.6J/1DMD-3--4800X-0013.tiff
- FIG6/FIG.6J/._2BMD-3--4800X-0013.tiff
- FIG6/FIG.6J/1DMD-11kX-0035.tif
- __MACOSX/FIG6/FIG.6J/._1DMD-11kX-0035.tif
- FIG6/FIG.6J/._1DMD-11kX-0035.tif
- FIG6/FIG.6J/2BMD-3--4800X-0013.tiff
- __MACOSX/FIG6/FIG.6J/._2BMD-3--4800X-0013.tiff
- FIG6/FIG.6J/2BMD-11kX-0005.tif
- __MACOSX/FIG6/FIG.6J/._2BMD-11kX-0005.tif
- FIG6/FIG.6J/._2BMD-11kX-0005.tif
- FIG6/FIG.6J/2WT-3--4800X-0003.tiff
- FIG6/FIG.6J/2WT-11kX-0027.tif
- __MACOSX/FIG6/FIG.6J/._2WT-11kX-0027.tif
- FIG6/FIG.6J/._2WT-11kX-0027.tif
- FIG6/FIG.6D/._WT.tiff
- FIG6/FIG.6D/BMD.tiff
- FIG6/FIG.6D/DMD.tiff
- __MACOSX/FIG6/FIG.6D/._DMD.tiff
- FIG6/FIG.6D/._DMD.tiff
- FIG6/FIG.6D/WT.tiff
- __MACOSX/FIG6/FIG.6D/._WT.tiff
- FIG6/FIG.6H/BMD 63X_EGFP-T3.tif
- __MACOSX/FIG6/FIG.6H/._BMD 63X_EGFP-T3.tif
- FIG6/FIG.6H/._BMD 63X_EGFP-T3.tif
- FIG6/FIG.6H/BMD 63X_DsRed-T2.tif
- __MACOSX/FIG6/FIG.6H/._BMD 63X_DsRed-T2.tif
- FIG6/FIG.6H/._BMD 63X_DsRed-T2.tif
- FIG6/FIG.6H/BMD 63X.tif
- __MACOSX/FIG6/FIG.6H/._BMD 63X.tif
- FIG6/FIG.6H/._BMD 63X.tif
- FIG6/FIG.6I/DMD 63X _DsRed-T2.tif
- __MACOSX/FIG6/FIG.6I/._DMD 63X _DsRed-T2.tif
- FIG6/FIG.6I/._DMD 63X _DsRed-T2.tif
- FIG6/FIG.6I/DMD 63X _EGFP-T3.tif
- __MACOSX/FIG6/FIG.6I/._DMD 63X _EGFP-T3.tif
- FIG6/FIG.6I/._DMD 63X _EGFP-T3.tif
- FIG6/FIG.6I/DMD 63X .tif
- __MACOSX/FIG6/FIG.6I/._DMD 63X .tif
- FIG6/FIG.6I/._DMD 63X .tif
- FIG6/FIG.6G/WT 63X 10_EGFP-T3.tif
- __MACOSX/FIG6/FIG.6G/._WT 63X 10_EGFP-T3.tif
- FIG6/FIG.6G/._WT 63X 10_EGFP-T3.tif
- FIG6/FIG.6G/WT 63X 10_DsRed-T2.tif
- __MACOSX/FIG6/FIG.6G/._WT 63X 10_DsRed-T2.tif
- FIG6/FIG.6G/._WT 63X 10_DsRed-T2.tif
- FIG6/FIG.6G/WT 63X 10.tif
- __MACOSX/FIG6/FIG.6G/._WT 63X 10.tif
- FIG6/FIG.6G/._WT 63X 10.tif
