# Supplementary material for: Progressive cardiomyopathy with intercalated disc disorganization in a rat model of Becker dystrophy
Source: EMBO Rep. 2024 Oct 2;25(11):4898–920. doi: 10.1038/s44319-024-00249-9 (PMC11549483; doi:10.1038/s44319-024-00249-9)
Supplement: Supplementary file 7 — Source data Fig. 6 [file 44319_2024_249_MOESM7_ESM.zip › FIG6/FIG.6E.xlsx]

## Sheet: Sheet1
Fig.6E
	WT				BMD				DMD
	2.8	2.8	2.1	2.3	3.2	3.7	3.5	3.9	1.5	1.52	1.49	1.71
