# Supplementary material for: Progressive cardiomyopathy with intercalated disc disorganization in a rat model of Becker dystrophy
Source: EMBO Rep. 2024 Oct 2;25(11):4898–920. doi: 10.1038/s44319-024-00249-9 (PMC11549483; doi:10.1038/s44319-024-00249-9)
Supplement: Supplementary file 7 — Source data Fig. 6 [file 44319_2024_249_MOESM7_ESM.zip › FIG6/FIG.6F.xlsx]

## Sheet: Sheet1
Fig.6F
	WT			BMD			DMD
	40	41	15	34	47	12	79	25	59
	18	18	27	60	19	34	38	15	15
	53	50	30	15	15	18	27	132	15
	23	34	87	38	47	32	54	18	35
	40	15	12	14	35	16	12	46	17
	25	31	14	33	44	22	72	38	30
	17	12	38	64	51	27	141	41	15
	12	12	21	35	16	26	23	30	78
	25	37	24	14	21	48	103	12	91
	84	21	20	12	54	82	157	12	77
	17	58	15	24	49	32	107	86	286
	15	15	14	29	76	30	54	28	65
	42	30	73	29	19	12	14	14	38
	12	39	36	12	17	36	60	21	24
	44	67	30	36	55	71	48	19	231
	36	49	62	79	41	50	26	18	137
	71	12	18	22	66	22	77	85	59
	30	64	18	16	12	58	47	45	12
	28	14	21	36	25	81	25	120	16
	21	43	39	60	37	24	90	15	52
	22	40	15	48	15	63	65	53	33
	78	13	12	31	57	38	29	25	27
	30	42	34	22	73	24	54	35	83
	51	18	12	27	29	30	47	38	23
	44	12	14	15	34	44	29	119	19
	15	51	19	51	32	14	14	12	48
	12	58	46	26	19	68	17	58	56
	30	24	30	47	48	37	36	12	41
	51	15	23	42	27	15	57	61	20
	62	23	30	61	60	45	12	62	35
	35	31	29	18	24	40	38	23	36
	59	37	25	49	77	12	49	12	14
	28	50	14	39	113	53	87	28	62
	47	20	18	23	102	25	49	25	24
	14	54	12	32	33	62	31	63	33
	19	60	44	33	75	28	27	99	178
	18	42	15	44	51	22	26	50	15
	14	14	23	26	49	15	58	12	12
	14	16	36	97	17	19	75	43	15
	12	14	14	36	29	20	12	39	64
	20	51	70	37	17	23	15	21	311
	71	27	31	35	18	25	32	29	23
	42	59	37	44	119	18	19	38	12
	36	12	12	72	58	12	125	54	21
	12	53	55	29	53	116	12	92	27
	18	37	14	14	16	25	92	76	32
	20	17	19	61	54	12	50	12	22
	22	51	15	15	37	51	21	150	12
	57	35	12	67	12	107	50	72	19
	42	22	25	41	56	30	101	15	142
	78	17	12	32	26	14	19	12	15
	35	68	16	28	30	12	29	23	18
	12	19	40	32	57	37	34	32	18
	17	22	12	33	15	74	49	48	17
	29	35	14	28	46	29	20	23	48
	35	15	35	12	18	40	65	53	24
	18	14	26	53	37	19	52	22	17
	12	12	10	32	24	16	74	46	144
	15	27	14	34	60	25	27	35	24
	53	30	17	15	21	28	74	31	25
	42	18	15	27	24	25	12	30	59
	38	12	21	44	28	32	15	21	39
	62	20	37	49	76	22	27	33	32
	37	31	22	36	33	26	18	32	34
	26	79	19	45	18	29	70	44	30
	31	38	52	37	18	30	156	40	49
	23	24	22	83	22	22	46	44	188
	18	65	24	12	10	22	32	50	41
	15	15	28	12	29	18	27	29	142
	27	32	33	12	14	21	20	75	31
	32	35	24	23	30	25	48	18	16
	26	21	15	32	51	16	56	22	96
	34	32	36	32	17	40	31	12	11
	17	24	16	34	34	41	78	50	15
	28	19	33	65	59	25	65	20	132
	38	25	12	22	22	30	90	12	72
	22	70	17	11	12	17	23	69	65
	41	14	24	46	21	45	15	82	141
	42	60	19	37	93	16	35	37	117
	41	14	21	36	18	18	21	30	12
	33	59	12	22	40	53	65	14	50
	34	54	53	54	18	15	73	25	36
	27	14	17	17	42	39	67	20	25
	12	30	33	14	61	25	32	19	14
	36	12	15	12	19	35	33	75	19
	18	36	14	12	38	46	28	12	69
	47	15	23	46	19	12	42	18	37
	26	27	47	14	71	12	43	25	73
	98	12	34	25	90	47	21	14	26
	39	12	16	14	82	32	41	35	22
	12	12	31	12	66	12	39	18	19
	19	61	16	48	16	18	26	17	22
	32	38	22	77	70	22	30	16	109
	23	62	19	30	73	23	101	53	34
	12	46	48	27	35	35	136	32	54
	17	25	19	46	14	58	100	40	24
	15	13	21	17	35	24	35	15	82
	12	20	21	23	45	17	30	35	18
	35	36	22	19	33	48	27	54	22
	20	25	44	72	39	27	15	35	16
	38	61	15	40	19	12	31	15	88
	23	18	34	26	64	50	21	37	231
	12	63	30	21	31	12	69	18	101
	25	25	43	27	34	33	44	60	12
	23	25	24	95	65	18	76	31	35
	25	80	20	17	76	29	21	21	23
	39	31	23	21	60	19	12	15	18
	42	27	14	29	25	38	59	27	38
	27	12	15	24	15	18	26	29	54
	43	42	15	12	12	12	64	34	12
	33	20	18	93	19	23	66	15	26
	12	36	16	12	71	15	86	14	40
	19	25	43	25	88	87	75	89	12
	24	15	19	43	40	26	12	78	20
	25	20	16	43	73	61	34	19	28
	24	65	30	114	27	40	20	17	69
	29	14	32	23	15	12	14	15	37
	22	35	30	20	64	68	63	12	30
	12	31	17	18	12	41	65	15	15
	12	45	12	23	49	12	98	34	63
	38	66	56	14	34	15	28	57	34
	19	14	29	54	15	49	26	21	31
	21	15	18	54	72	19	14	12	38
	47	47	19	50	24	41	31	12	93
	23	47		15	15	61	148	67	12
	24	12		51	44	21	12	24	36
	21	20		17	40	64	76	15	14
	21	53		18	40	43	75	66	12
	12	17		12	61	94	87	100	193
	42	17		30	43	63	30	93	193
	39	16		15	35	26	90	50	59
	18	15		23	36	56	59	23	109
	52	12		24	36	12	32	56	23
	43	10		41	17	56	39	93	61
	37	19		20	22	24	15	61	63
	35	44		15	23	77	51	16	19
	25	12		28	24	19	27	46	42
	14	19		29	19	12	55	20	20
	15	12		35	49	29	24	62	84
	12	24		18	45	42	88	19	65
	50	29		19	54	32	74	24	57
	35	14		16	27	23	33	55	30
	44	17		10	12	14	12	30	54
	28	25		17	23	24	65	58	116
	23	28		25	24	11	44	15	16
	14	15		21	12	38	68	81	80
	33	54		35	17	47	32	23	50
	13	47		31	11	29	18	122	14
	19	30		31	19	29	32	54	32
	29	16		12	39	12	12	23	42
	12	65		46	95	12	83	24	19
	23	21		31	99	24	31	53	72
	45	35		36	31	102	28	174	12
	25	12		46	30	22	19	15	52
	45	18		15	40	15	59	24	227
	12	12		18	15	39	69	21	46
	19	23		42	58	27	60	12	18
	26	12		12	19	23	14	25	216
	22	60		45	20	42	12	15	12
	53	18		57	86	24	31	42	39
	21	27		30	18	31	27	44	17
	24	15		12	77	22	21	50	20
	39	19		37	15	15	33	29	36
	12	34			86	20	95	15	12
	55	26			29	18	21	25	117
	15	22			28	12	84	52	35
	15	12			16	73	12	32	38
	33	47			33	21	27	27	40
	15	38			49	55	97	77	47
	27	22			64	22	22	79	25
	12	48			102	15	55	15	59
	78	20			61	22	39	21	59
	24	14			51	32	48	134	12
	24	14			13	21	82	16	90
	15	27			25	36	41	13	53
	56	19			92	73	122	178	73
	25	29			64	49	38	15	22
	12	22			69	16	88	32	49
	34	27			14	25	16	15	89
	39	15			24	26	12	108	12
	12	34			12	31	22	112	94
	12	27			35	12	46	40	22
	15	12			49	42	56	63	33
	17	15			28	17	42	16	34
	48	21			41	32	25	53	144
	21	41			23	23	46	61	170
	29	14			33	19	27	17	12
	25	23			40	62	35	25	19
	28	12			208	24	77	25	37
	15	12			12	39	31	84	116
	25	40			16	21	36	21	19
	12	12			72		15	15	18
	12	30			59		18	15	88
	41	18			66		220	12	125
	15	19			47		66	71	25
	17	45			42		40	12	64
	15	21			57		28	15	72
	38	55			39		101	102	23
	47	19			12		15	87	119
	18	12			39		35	60	23
	40	21			49		12	19	15
	18	21			26		62	30	54
	12	18			36		48	50	18
	35	53			12		73	16	49
	30	45			19		37	27	96
	36	12			15		30	92	102
	29	23			23		27	27	43
	21	37			18		73	42	40
	77	19			20		12	31	97
	42	26			44		24	15	14
	32	94			48		187	39	12
	19	59			24		12	15	35
	14	25			23		62	31	16
	18	14			22		20	19	36
	31	43			21		30	22	16
	25	22			33		12	28	62
	38	16			43		27	26	129
	26	38			18		25	15	83
	39	33			28		79	83	92
	39	41			16		43	23	61
	18	24			11		23	23	21
	17	15					84	68	53
	26	23					73	35	98
	17	12					22	119	40
	23	19					36	107	15
	38	23					37	96	12
	66	57					67	36	104
	12	35					53	73	15
	30	25					14	89	23
	12	32					125	35	32
	14	42					30	84	48
	34	24					49	39	20
	12	30					37	54	22
	41	29					82	50	26
	12	12					97	49	24
	26	18					110	15	12
	19	66					12	21	219
	40	38					61	48	36
	17	27					33		14
	17	32					24		20
	23	19					99		241
	45	22					31		77
	12	18					12		25
	21	18					21		175
	15	38					47		39
	40	22					43		46
	32	19					31		113
	49	46					15		182
	16	17							12
	21	53							90
	32	17							24
	44	46							129
	26	27							78
	14	12							19
	19	51							19
	30	22							93
	33	96							43
	23	36							78
	22	27							59
	40	24							26
	12	18							26
	26	18							25
	21	13							32
	40	36							80
	32	37							41
	14	19							22
	15	16							32
	73	22							21
	39	83							41
	50	12							165
	21	35							48
	24	23							16
	24	35							108
	34	17							15
	28	15							43
	26	73							56
	34	12							321
	31	17							14
	37	25							34
	21	38							33
	21								73
	27								32
	20								12
	20								107
	14								40
	38								39
	47								58
	23								69
	17								319
	12								53
	28								25
	14								78
	14								34
	21								50
	42								116
	29								18
	23								31
	57								161
	15								32
	14								21
	41								135
	19								10
	12								114
	21								214
	28								20
	23								38
									56
									38
									24
									67
									21
									27
									77
									235
									15
									25
									32
									12
									25
									53
									94
									93
									168
									44
									38
									66
									21
									23
									15
									142
									76
									127
									243
									27
									10
									28
									64
									144
									42
									66
									93
									35
									341
									33
									12
									40
									18
									17
									24
									53
									19
									184
									250
									14
									42
									22
									17
									226
									17
									20
									22
									18
									28
									15
									13
									116
									125
									136
									30
									40
									119
									51
									43
									54
									14
									33
									71
									124
									84
									12
									110
									62
									30
									274
									133
									27
									95
									69
									18
									15
									23
									20
									14
									55
									117
									37
									54
									12
									27
									82
									38
									91
									15
									14
									36
									41
									40
									12
									21
									73
									89
									31
									41
									94
									63
									67
									17
									83
									66
									282
									304
									142
									15
									54
									80
									32
									52
									12
									13
									26
									57
									15
									51
									43
									46
									17
									18
									135
									20
									37
									115
									48
									54
									63
									72
									157
									377
									77
									131
									56
									155
									27
									187
									21
									52
									54
									47
									76
									46
									24
									217
									337
									43
									44
									60
									34
									15
									127
									38
									273
									12
									77
									79
									202
									71
									33
									34
									42
									54
									119
									15
									142
									55
									19
									45
									72
									37
									118
