# Supplementary material for: Progressive cardiomyopathy with intercalated disc disorganization in a rat model of Becker dystrophy
Source: EMBO Rep. 2024 Oct 2;25(11):4898–920. doi: 10.1038/s44319-024-00249-9 (PMC11549483; doi:10.1038/s44319-024-00249-9)
Supplement: Supplementary file 7 — Source data Fig. 6 [file 44319_2024_249_MOESM7_ESM.zip › FIG6/FIG.6K.xlsx]

## Sheet: Sheet1
Fig.6K
	WT	BMD	DMD
	0.1825	0.574	0.605
	0.29	0.488	0.691
	0.51	0.687	0.771
