# Supplementary material for: Progressive cardiomyopathy with intercalated disc disorganization in a rat model of Becker dystrophy
Source: EMBO Rep. 2024 Oct 2;25(11):4898–920. doi: 10.1038/s44319-024-00249-9 (PMC11549483; doi:10.1038/s44319-024-00249-9)
Supplement: Supplementary file 7 — Source data Fig. 6 [file 44319_2024_249_MOESM7_ESM.zip › FIG6/FIG.6C.xlsx]

## Sheet: Sheet1
Fig.6C
	WT	BMD	DMD
Nppa	0.464517	2.5983	2.40684
Nppb	1.01465	3.303	2.42426
Myh6	2.39	1.49	2.3
Tmem65	1.96256	0.586378	0.51864
Gja1	1.46	1.42	1.38
Ryr2	2.38	2.4	2.05
Myh7	2.25	2.8	2.6
