# Supplementary material for: Progressive cardiomyopathy with intercalated disc disorganization in a rat model of Becker dystrophy
Source: EMBO Rep. 2024 Oct 2;25(11):4898–920. doi: 10.1038/s44319-024-00249-9 (PMC11549483; doi:10.1038/s44319-024-00249-9)
Supplement: Supplementary file 7 — Source data Fig. 6 [file 44319_2024_249_MOESM7_ESM.zip › FIG6/FIG.6B.xlsx]

## Sheet: Sheet1
Fig.6B
Dilated cardiomyopathy	Focal adhesion	Cell projection	Actin binding/stress fiber	Heart development	Cell adhesion	Transmembrane	Acetylation	Protein binding
5.48	3.46	3.62	2.72	2.8	1.92	2.15	1.39	1.31
