# Supplementary material for: Progressive cardiomyopathy with intercalated disc disorganization in a rat model of Becker dystrophy
Source: EMBO Rep. 2024 Oct 2;25(11):4898–920. doi: 10.1038/s44319-024-00249-9 (PMC11549483; doi:10.1038/s44319-024-00249-9)
Supplement: Supplementary file 8 — Source data Fig. 7 [file 44319_2024_249_MOESM8_ESM.zip]

Archive with 32 entries (30 files):
- FIG7/
- __MACOSX/._FIG7
- FIG7/FIG.7G.xlsx
- __MACOSX/FIG7/._FIG.7G.xlsx
- FIG7/._FIG.7G.xlsx
- FIG7/FIG.7F.xlsx
- __MACOSX/FIG7/._FIG.7F.xlsx
- FIG7/._FIG.7F.xlsx
- FIG7/FIG.7E.xlsx
- __MACOSX/FIG7/._FIG.7E.xlsx
- FIG7/._FIG.7E.xlsx
- FIG7/FIG.7D.xlsx
- __MACOSX/FIG7/._FIG.7D.xlsx
- FIG7/._FIG.7D.xlsx
- FIG7/FIG.7A/
- __MACOSX/FIG7/._FIG.7A
- FIG7/._FIG.7A
- FIG7/FIG.7C.xlsx
- __MACOSX/FIG7/._FIG.7C.xlsx
- FIG7/._FIG.7C.xlsx
- FIG7/FIG.7B.xlsx
- __MACOSX/FIG7/._FIG.7B.xlsx
- FIG7/._FIG.7B.xlsx
- FIG7/FIG.7A/FIG.7A_BMDM3.tiff
- __MACOSX/FIG7/FIG.7A/._FIG.7A_BMDM3.tiff
- FIG7/FIG.7A/._FIG.7A_BMDM3.tiff
- FIG7/FIG.7A/FIG.7A_DMDM3.tiff
- __MACOSX/FIG7/FIG.7A/._FIG.7A_DMDM3.tiff
- FIG7/FIG.7A/._FIG.7A_DMDM3.tiff
- FIG7/FIG.7A/FIG.7A_WTM2.tiff
- __MACOSX/FIG7/FIG.7A/._FIG.7A_WTM2.tiff
- FIG7/FIG.7A/._FIG.7A_WTM2.tiff
