# Supplementary material for: Progressive cardiomyopathy with intercalated disc disorganization in a rat model of Becker dystrophy
Source: EMBO Rep. 2024 Oct 2;25(11):4898–920. doi: 10.1038/s44319-024-00249-9 (PMC11549483; doi:10.1038/s44319-024-00249-9)
Supplement: Supplementary file 8 — Source data Fig. 7 [file 44319_2024_249_MOESM8_ESM.zip › FIG7/FIG.7F.xlsx]

## Sheet: Sheet1
Fig.7F	6 months			12 months
	WT	BMD	DMD	WT	BMD	DMD
	67	64	54	50	17	23
	67	59	52	55	61	43
	69	70	44	80	50	51
	70	58	55	60	70	41
	61			85	67	66
				84	38	49
				67		52
				73		25
				55
				60
