# Supplementary material for: Progressive cardiomyopathy with intercalated disc disorganization in a rat model of Becker dystrophy
Source: EMBO Rep. 2024 Oct 2;25(11):4898–920. doi: 10.1038/s44319-024-00249-9 (PMC11549483; doi:10.1038/s44319-024-00249-9)
Supplement: Supplementary file 8 — Source data Fig. 7 [file 44319_2024_249_MOESM8_ESM.zip › FIG7/FIG.7E.xlsx]

## Sheet: Sheet1
Fig.7E	6 months			12 months
	WT	BMD	DMD	WT	BMD	DMD
	33	43	57	37	11	32
	38	36	32	43	47	26
	38	48	41	30	27	31
	45	53	57	50	41	27
	42			51	38	36
	38			45	19	32
				49		28
				43		11
				30
				33
