# Supplementary material for: Progressive cardiomyopathy with intercalated disc disorganization in a rat model of Becker dystrophy
Source: EMBO Rep. 2024 Oct 2;25(11):4898–920. doi: 10.1038/s44319-024-00249-9 (PMC11549483; doi:10.1038/s44319-024-00249-9)
Supplement: Supplementary file 8 — Source data Fig. 7 [file 44319_2024_249_MOESM8_ESM.zip › FIG7/FIG.7D.xlsx]

## Sheet: Sheet1
Fig.7D	6 months			12 months
	WT	BMD	DMD	WT	BMD	DMD
	4.25	4.4	4.46	5	3.67	4.53
	4.05	4.11	4.41	5.09	4.95	3.79
	4.14	4.38	4.68	4.33	5.44	4.37
	4.59	3.69	3.57	4.46	3.76	4.27
	3.92			4.74		4.26
	4.17			4.22	2.98	4.43
				4.61		3.23
				2.93		3.2
				2.95
				3.27
