# Supplementary material for: Progressive cardiomyopathy with intercalated disc disorganization in a rat model of Becker dystrophy
Source: EMBO Rep. 2024 Oct 2;25(11):4898–920. doi: 10.1038/s44319-024-00249-9 (PMC11549483; doi:10.1038/s44319-024-00249-9)
Supplement: Supplementary file 8 — Source data Fig. 7 [file 44319_2024_249_MOESM8_ESM.zip › FIG7/FIG.7B.xlsx]

## Sheet: Sheet1
Fig.7B	6 months			12 months
	WT	BMD	DMD	WT	BMD	DMD
	7.54	7.64	7.01	6.88	10.51	9.74
	6.33	7.13	7.11	6.83	9.04	8.23
	7.8	6.7	6.56	6.11	8.09	7.2
	7.52	6.8	6.86	7.2	8.41	9.21
	6.58			5.51	8.16	7.74
	6.27			6.84	9.04	6.52
				6.93		8.94
				7.69		5.6
				8.03
				9.18
